# Supplementary material for: MicroRNA signatures in plasma and plasma exosome during window of implantation for implantation failure following in-vitro fertilization and embryo transfer
Source: Reprod Biol Endocrinol. 2021 Dec 7;19:180. doi: 10.1186/s12958-021-00855-5 (PMC8650536; doi:10.1186/s12958-021-00855-5)
Supplement: Supplementary file 2 — Additional file 2: Supplementary Table 1. Differentially expressed miRNAs in plasma between the IF group and CP group. [file 12958_2021_855_MOESM2_ESM.xlsx]

## Sheet: DEG_all_regulation_plasma
miRNA_id	baseMean	log2FoldChange	lfcSE	stat	pvalue	padj	Regulation
hsa-miR-218-5p	18.7373	7.15666	1.81347	3.9464	7.93357e-05	0.10036	UP
novel.39	10.7236	6.35162	1.86444	3.40672	0.000657494	0.415865	UP
hsa-miR-146b-3p	317.616	-2.69515	0.914857	-2.94598	0.00321929	0.744389	DOWN
hsa-miR-342-3p	83308.1	-2.19199	0.749509	-2.92457	0.00344938	0.744389	DOWN
hsa-miR-150-5p	85387.7	-2.28324	0.782478	-2.91795	0.00352337	0.744389	DOWN
hsa-miR-100-5p	1314.8	-2.60972	0.895609	-2.91391	0.00356938	0.744389	DOWN
novel.148	18.5595	7.12895	2.48492	2.86889	0.00411915	0.744389	UP
hsa-miR-31-5p	85.1655	-3.60854	1.29408	-2.7885	0.00529522	0.782167	DOWN
hsa-miR-205-5p	338.405	-1.27172	0.458712	-2.77238	0.00556482	0.782167	DOWN
novel.41	18.1047	-8.13488	2.98469	-2.72553	0.00641982	0.812107	DOWN
hsa-miR-624-5p	5.36185	-6.35178	2.43931	-2.60393	0.00921627	0.880961	DOWN
hsa-miR-150-3p	545.596	-2.06071	0.836711	-2.46287	0.0137828	0.880961	DOWN
hsa-miR-132-5p	4.37103	-6.11324	2.50771	-2.43778	0.0147778	0.880961	DOWN
novel.313	12.6733	-7.61705	3.15399	-2.41505	0.0157329	0.880961	DOWN
novel.335	12.6733	-7.61705	3.15399	-2.41505	0.0157329	0.880961	DOWN
novel.124	10.2593	-7.31009	3.27672	-2.23092	0.0256865	0.880961	DOWN
hsa-miR-6767-5p	8.21684	5.95185	2.71732	2.19034	0.0284997	0.880961	UP
hsa-miR-141-3p	271.574	-1.26798	0.586181	-2.16312	0.0305318	0.880961	DOWN
hsa-miR-874-3p	410.74	-1.31448	0.611318	-2.15024	0.031536	0.880961	DOWN
hsa-miR-3150b-5p	7.85587	5.88322	2.75964	2.13188	0.0330167	0.880961	UP
hsa-miR-3074-5p	6.8631	-5.43529	2.58801	-2.10018	0.0357131	0.880961	DOWN
hsa-miR-124-3p	15.5183	-4.46521	2.14995	-2.07689	0.0378119	0.880961	DOWN
hsa-miR-6515-3p	6.94452	5.70996	2.77511	2.05756	0.0396322	0.880961	UP
novel.126	6.79375	5.68073	2.76481	2.05466	0.039912	0.880961	UP
novel.214	6.82953	5.68297	2.79637	2.03227	0.0421268	0.880961	UP
hsa-miR-130a-3p	293.444	1.02014	0.502903	2.0285	0.0425093	0.880961	UP
hsa-miR-95-3p	176.281	-1.65552	0.819236	-2.02081	0.0432992	0.880961	DOWN
hsa-miR-5583-3p	15.0128	2.8635	1.41881	2.01823	0.0435672	0.880961	UP
hsa-miR-3913-5p	3.10489	-5.58915	2.78373	-2.00779	0.0446654	0.880961	DOWN
hsa-miR-200b-3p	83.6378	-2.24857	1.12165	-2.0047	0.0449953	0.880961	DOWN
novel.275	7.84538	-6.92026	3.46127	-1.99934	0.0455712	0.880961	DOWN
hsa-miR-769-3p	10.6709	-3.38437	1.70806	-1.98141	0.0475454	0.880961	DOWN
hsa-miR-98-5p	673.109	1.04883	0.530151	1.97837	0.047887	0.880961	UP
hsa-miR-219b-5p	4.40097	-6.11117	3.09981	-1.97147	0.0486706	0.880961	DOWN
hsa-miR-30a-5p	1381.88	-1.04133	0.528644	-1.96981	0.0488607	0.880961	DOWN
hsa-miR-1229-3p	9.43753	4.80065	2.43727	1.96968	0.0488745	0.880961	UP
hsa-miR-5698	6.79913	5.67198	2.88682	1.96478	0.0494394	0.880961	UP
hsa-miR-4433b-5p	1865.07	2.02205	1.03274	1.95795	0.0502353	0.880961	UP
hsa-miR-516a-5p	5.01009	-4.97112	2.54629	-1.9523	0.0509028	0.880961	DOWN
hsa-miR-361-3p	2940.75	-1.04482	0.537183	-1.945	0.0517754	0.880961	DOWN
hsa-miR-517b-3p	5.71754	-4.01211	2.08735	-1.92211	0.0545923	0.880961	DOWN
novel.240	5.93996	5.48458	2.86759	1.91261	0.0557978	0.880961	UP
novel.243	5.93996	5.48458	2.86759	1.91261	0.0557978	0.880961	UP
novel.244	5.93996	5.48458	2.86759	1.91261	0.0557978	0.880961	UP
novel.245	5.93996	5.48458	2.86759	1.91261	0.0557978	0.880961	UP
novel.246	5.93996	5.48458	2.86759	1.91261	0.0557978	0.880961	UP
hsa-miR-34c-5p	56.8237	2.55682	1.34089	1.90681	0.0565455	0.880961	UP
novel.45	6.2015	-6.62258	3.4981	-1.89319	0.0583323	0.880961	DOWN
hsa-miR-516b-5p	10.3442	-3.26984	1.73	-1.89008	0.0587467	0.880961	DOWN
hsa-miR-3613-5p	176.473	-1.20386	0.63982	-1.88156	0.0598952	0.880961	DOWN
hsa-miR-376c-3p	18.1393	3.66509	1.95204	1.87757	0.0604402	0.880961	UP
hsa-miR-449a	10.2101	6.25586	3.33911	1.87351	0.0609976	0.880961	UP
hsa-miR-4489	13.2328	2.96942	1.58583	1.87246	0.0611424	0.880961	UP
hsa-miR-148b-3p	3756.03	0.950556	0.507683	1.87234	0.0611592	0.880961	NS
hsa-miR-4511	3.76163	-5.90056	3.16699	-1.86314	0.0624419	0.880961	DOWN
hsa-miR-26b-3p	128.031	0.953243	0.512654	1.85943	0.0629663	0.880961	NS
hsa-miR-125b-5p	2989.7	-1.00333	0.540206	-1.85732	0.0632658	0.880961	DOWN
hsa-miR-6798-3p	5.69308	5.41898	2.959	1.83136	0.0670473	0.880961	UP
novel.197	5.79814	5.44081	2.98417	1.82322	0.0682695	0.880961	UP
novel.200	5.79814	5.44081	2.98417	1.82322	0.0682695	0.880961	UP
novel.219	5.79814	5.44081	2.98417	1.82322	0.0682695	0.880961	UP
hsa-miR-625-3p	2873.44	0.866908	0.475959	1.82139	0.0685474	0.880961	NS
hsa-miR-191-5p	25245.8	0.817677	0.450153	1.81644	0.0693024	0.880961	NS
hsa-miR-6754-3p	4.01344	-5.93618	3.27203	-1.81422	0.0696438	0.880961	DOWN
hsa-miR-149-5p	5.48137	5.36255	2.96253	1.81013	0.070276	0.880961	UP
hsa-miR-17-5p	470.554	0.990312	0.547951	1.8073	0.0707153	0.880961	NS
novel.171	6.0349	-6.53889	3.67589	-1.77886	0.0752633	0.880961	DOWN
novel.173	9.00892	6.07427	3.42099	1.77559	0.0758002	0.880961	UP
hsa-miR-146a-3p	5.21013	5.29213	2.9905	1.76965	0.0767859	0.880961	UP
hsa-miR-2278	7.39704	4.54	2.56576	1.76945	0.0768183	0.880961	UP
hsa-miR-374a-3p	19.2468	2.28781	1.29511	1.7665	0.0773119	0.880961	UP
hsa-miR-132-3p	95.0154	-1.07306	0.612701	-1.75135	0.0798851	0.880961	DOWN
hsa-miR-551a	29.2869	2.61282	1.50102	1.7407	0.0817368	0.880961	UP
hsa-miR-3188	9.83621	-3.05088	1.75973	-1.73372	0.0829679	0.880961	DOWN
novel.80	5.01761	5.23533	3.02003	1.73353	0.0830007	0.880961	UP
hsa-miR-6850-5p	7.22608	-4.39008	2.54426	-1.72549	0.0844397	0.880961	DOWN
hsa-miR-326	425.273	0.901123	0.523091	1.72269	0.084945	0.880961	NS
hsa-miR-199a-3p	17198.7	0.705271	0.412433	1.71003	0.0872611	0.880961	NS
hsa-miR-548e-3p	18.1118	3.2269	1.88728	1.70982	0.0872996	0.880961	UP
hsa-miR-369-3p	19.0444	3.22379	1.8979	1.69861	0.0893932	0.880961	UP
hsa-miR-6505-5p	4.91625	5.20314	3.06456	1.69784	0.089538	0.880961	UP
hsa-miR-4504	3.15391	-5.65504	3.3481	-1.68903	0.0912141	0.880961	DOWN
hsa-miR-199b-3p	8548.44	0.701185	0.416846	1.68212	0.0925453	0.880961	NS
hsa-miR-103a-3p	33833.7	0.891545	0.533113	1.67234	0.0944577	0.880961	NS
novel.274	7.80039	5.86747	3.51212	1.67063	0.0947942	0.880961	UP
hsa-miR-744-5p	3104.48	0.664074	0.398103	1.66809	0.0952969	0.880961	NS
hsa-miR-15a-5p	731.227	0.811725	0.487111	1.66641	0.0956321	0.880961	NS
hsa-miR-937-3p	4.78671	5.16653	3.10939	1.66159	0.0965957	0.880961	UP
hsa-miR-200a-3p	114.789	-1.11755	0.67536	-1.65474	0.0979764	0.880961	DOWN
hsa-miR-136-5p	7.77457	-4.15067	2.51789	-1.64848	0.0992551	0.880961	DOWN
hsa-miR-4433b-3p	16.4987	2.67479	1.6235	1.64755	0.0994451	0.880961	UP
hsa-miR-6882-5p	4.58934	5.10505	3.09938	1.64712	0.0995333	0.880961	UP
hsa-miR-214-5p	3.36443	-5.70737	3.47901	-1.64052	0.100898	0.880961	NS
hsa-miR-181b-5p	123.754	-0.823552	0.504576	-1.63216	0.102645	0.880961	NS
hsa-miR-6501-5p	6.02355	-3.35324	2.06647	-1.62269	0.104656	0.880961	NS
novel.268	15.3956	-3.38479	2.08839	-1.62076	0.105068	0.880961	NS
hsa-miR-15b-5p	919.775	0.993072	0.613921	1.61759	0.105751	0.880961	NS
hsa-miR-10b-5p	7400.08	-1.15863	0.721087	-1.60679	0.108101	0.880961	NS
hsa-miR-3614-5p	34.8143	-2.03623	1.27002	-1.6033	0.108868	0.880961	NS
hsa-miR-191-3p	126.963	1.02234	0.638036	1.60232	0.109085	0.880961	NS
hsa-miR-342-5p	8.05267	-3.72292	2.34116	-1.59021	0.111788	0.880961	NS
hsa-miR-4762-3p	7.00694	5.70959	3.60706	1.58289	0.113446	0.880961	NS
novel.156	6.52285	5.61869	3.56031	1.57815	0.114532	0.880961	NS
hsa-miR-1343-3p	23.1584	-2.80081	1.79055	-1.56422	0.117766	0.880961	NS
hsa-miR-18a-5p	111.527	1.00809	0.645505	1.56171	0.118356	0.880961	NS
hsa-miR-548ax	5.39255	4.07742	2.62093	1.55571	0.119776	0.880961	NS
hsa-miR-766-5p	13.104	1.92991	1.24183	1.55408	0.120166	0.880961	NS
hsa-miR-378a-3p	1389.2	-0.705945	0.454789	-1.55225	0.120603	0.880961	NS
hsa-miR-4749-5p	4.25991	4.99262	3.22885	1.54625	0.122044	0.880961	NS
novel.206	6.61337	5.62807	3.64325	1.54479	0.122396	0.880961	NS
novel.265	25.1738	2.60781	1.6885	1.54446	0.122477	0.880961	NS
hsa-miR-6772-3p	10.3814	2.58161	1.67604	1.5403	0.123487	0.880961	NS
novel.61	6.60654	5.62419	3.65533	1.53863	0.123895	0.880961	NS
hsa-miR-4672	4.2143	4.97669	3.24604	1.53316	0.125237	0.880961	NS
hsa-miR-146b-5p	1737.21	-1.38493	0.904314	-1.53147	0.125654	0.880961	NS
hsa-miR-210-3p	50.8183	1.2374	0.813153	1.52173	0.128076	0.880961	NS
hsa-miR-576-5p	408.144	-0.81238	0.534284	-1.5205	0.128385	0.880961	NS
novel.221	6.40634	5.57953	3.68136	1.51562	0.129616	0.880961	NS
hsa-miR-4660	10.501	3.51514	2.32001	1.51514	0.129736	0.880961	NS
hsa-miR-21-5p	47325.6	-0.736649	0.48646	-1.51431	0.129948	0.880961	NS
hsa-miR-30d-3p	11.3026	2.28493	1.51178	1.51141	0.130684	0.880961	NS
novel.213	4.05971	4.92277	3.26812	1.5063	0.131991	0.880961	NS
hsa-miR-6842-3p	117.304	0.912754	0.605966	1.50628	0.131995	0.880961	NS
novel.140	3.77554	-5.89084	3.92875	-1.49942	0.133766	0.880961	NS
hsa-miR-1250-5p	10.972	3.05651	2.03913	1.49893	0.133892	0.880961	NS
hsa-miR-382-3p	3.6895	-5.87933	3.92893	-1.49642	0.134544	0.880961	NS
hsa-miR-518b	8.27208	-3.35718	2.24761	-1.49367	0.135262	0.880961	NS
hsa-miR-208b-3p	6.20615	5.53345	3.70822	1.49221	0.135643	0.880961	NS
novel.184	6.20615	5.53345	3.70822	1.49221	0.135643	0.880961	NS
hsa-miR-517a-3p	3.61866	-4.15713	2.7906	-1.48969	0.136306	0.880961	NS
novel.229	6.10465	5.51199	3.71134	1.48517	0.137498	0.880961	NS
hsa-miR-6857-3p	4.00431	4.90601	3.30755	1.48328	0.138001	0.880961	NS
hsa-miR-26a-5p	17107.7	0.641493	0.433823	1.4787	0.139221	0.880961	NS
hsa-miR-4467	19.0688	1.85567	1.25846	1.47455	0.140333	0.880961	NS
hsa-miR-584-5p	6594.53	0.793063	0.538742	1.47207	0.141003	0.880961	NS
novel.120	3.50586	-5.78426	3.93041	-1.47167	0.141111	0.880961	NS
hsa-miR-99a-5p	1231.68	-0.796519	0.547547	-1.45471	0.145751	0.880961	NS
hsa-miR-10a-5p	6134.3	-0.895671	0.617687	-1.45004	0.147047	0.880961	NS
novel.71	5.80575	5.43665	3.76746	1.44306	0.149005	0.880961	NS
novel.97	5.7655	5.42909	3.7625	1.44295	0.149035	0.880961	NS
novel.332	5.7655	5.42909	3.7625	1.44295	0.149035	0.880961	NS
novel.336	5.7655	5.42909	3.7625	1.44295	0.149035	0.880961	NS
novel.130	3.23618	-5.66917	3.93235	-1.44168	0.149394	0.880961	NS
novel.195	3.23618	-5.66917	3.93235	-1.44168	0.149394	0.880961	NS
novel.196	3.23618	-5.66917	3.93235	-1.44168	0.149394	0.880961	NS
novel.201	3.23618	-5.66917	3.93235	-1.44168	0.149394	0.880961	NS
novel.254	3.23618	-5.66917	3.93235	-1.44168	0.149394	0.880961	NS
novel.256	3.23618	-5.66917	3.93235	-1.44168	0.149394	0.880961	NS
novel.263	3.23618	-5.66917	3.93235	-1.44168	0.149394	0.880961	NS
novel.308	3.23618	-5.66917	3.93235	-1.44168	0.149394	0.880961	NS
novel.309	3.23618	-5.66917	3.93235	-1.44168	0.149394	0.880961	NS
hsa-miR-30d-5p	25013.7	-0.616961	0.428752	-1.43897	0.150159	0.880961	NS
hsa-miR-429	28.9376	-1.87066	1.3007	-1.43819	0.150379	0.880961	NS
hsa-miR-1249-3p	2.47145	-5.28733	3.70664	-1.42645	0.153739	0.880961	NS
novel.287	5.59593	5.38579	3.78995	1.42107	0.155296	0.880961	NS
novel.53	5.60555	5.38572	3.79962	1.41744	0.156355	0.880961	NS
hsa-miR-2355-5p	8.52188	3.33934	2.36286	1.41326	0.157579	0.880961	NS
hsa-miR-1276	8.55131	3.3488	2.37639	1.4092	0.158777	0.880961	NS
novel.94	2.9665	-5.54408	3.93462	-1.40905	0.15882	0.880961	NS
novel.167	2.9665	-5.54408	3.93462	-1.40905	0.15882	0.880961	NS
hsa-miR-4665-5p	2.9045	-5.54099	3.93468	-1.40824	0.159059	0.880961	NS
hsa-miR-1260b	59.0288	1.07025	0.760203	1.40784	0.159177	0.880961	NS
hsa-miR-204-5p	106.479	-1.15419	0.820856	-1.40608	0.1597	0.880961	NS
hsa-miR-3136-5p	3.01745	-5.52158	3.93505	-1.40318	0.160564	0.880961	NS
hsa-miR-574-3p	321.792	0.674596	0.481663	1.40055	0.161347	0.880961	NS
hsa-miR-1469	5.40535	5.33293	3.83369	1.39107	0.164204	0.880961	NS
hsa-miR-4678	5.40535	5.33293	3.83369	1.39107	0.164204	0.880961	NS
hsa-miR-3074-3p	3.5412	4.72806	3.40117	1.39013	0.16449	0.880961	NS
hsa-miR-4750-5p	2.39295	-5.23964	3.76973	-1.38992	0.164552	0.880961	NS
hsa-miR-148a-5p	7.03114	3.15334	2.28636	1.3792	0.167834	0.880961	NS
hsa-miR-5699-3p	2.69682	-5.4071	3.93734	-1.37329	0.169663	0.880961	NS
novel.16	2.69682	-5.4071	3.93734	-1.37329	0.169663	0.880961	NS
novel.305	2.69682	-5.4071	3.93734	-1.37329	0.169663	0.880961	NS
hsa-miR-499a-5p	8.89043	3.28481	2.40291	1.36701	0.171621	0.880961	NS
hsa-miR-7855-5p	4.31566	-4.72234	3.461	-1.36445	0.172427	0.880961	NS
hsa-miR-199b-5p	122.434	-1.11176	0.816767	-1.36117	0.173461	0.880961	NS
hsa-miR-21-3p	36.5003	1.11188	0.820542	1.35505	0.1754	0.880961	NS
novel.73	5.08721	5.24755	3.88242	1.35162	0.176497	0.880961	NS
hsa-miR-379-5p	194.571	0.932902	0.691623	1.34886	0.177382	0.880961	NS
hsa-miR-5193	3.26055	4.61012	3.43652	1.34151	0.179755	0.880961	NS
novel.23	5.00496	5.22123	3.907	1.33638	0.181425	0.880961	NS
novel.117	5.00496	5.22123	3.907	1.33638	0.181425	0.880961	NS
novel.141	5.00496	5.22123	3.907	1.33638	0.181425	0.880961	NS
novel.166	5.00496	5.22123	3.907	1.33638	0.181425	0.880961	NS
hsa-miR-6729-3p	2.42713	-5.25571	3.94065	-1.33372	0.182297	0.880961	NS
hsa-miR-874-5p	8.51284	-3.17724	2.39296	-1.32774	0.184263	0.880961	NS
hsa-miR-6748-3p	3.2804	4.61635	3.49949	1.31915	0.187119	0.880961	NS
hsa-miR-552-5p	3.27666	4.61032	3.49905	1.31759	0.187641	0.880961	NS
hsa-miR-1291	2.41396	-5.18941	3.94221	-1.31637	0.18805	0.880961	NS
hsa-miR-20b-3p	2.41396	-5.18941	3.94221	-1.31637	0.18805	0.880961	NS
hsa-miR-6510-3p	2.41396	-5.18941	3.94221	-1.31637	0.18805	0.880961	NS
hsa-miR-6743-3p	2.41396	-5.18941	3.94221	-1.31637	0.18805	0.880961	NS
hsa-miR-6871-5p	2.41396	-5.18941	3.94221	-1.31637	0.18805	0.880961	NS
hsa-miR-1323	5.60428	-2.67546	2.03279	-1.31615	0.188122	0.880961	NS
hsa-miR-139-5p	128.164	-0.858171	0.653779	-1.31263	0.189307	0.880961	NS
hsa-let-7e-5p	1365.18	0.714692	0.545426	1.31034	0.190081	0.880961	NS
hsa-miR-106a-5p	2.72394	3.52408	2.69002	1.31006	0.190177	0.880961	NS
novel.138	4.60456	5.10047	3.90764	1.30526	0.191805	0.880961	NS
novel.174	4.60456	5.10047	3.90764	1.30526	0.191805	0.880961	NS
novel.187	4.60456	5.10047	3.90764	1.30526	0.191805	0.880961	NS
hsa-miR-10a-3p	18.1933	-1.9029	1.45921	-1.30406	0.192213	0.880961	NS
novel.64	4.57849	5.09513	3.90767	1.30388	0.192275	0.880961	NS
novel.208	4.57849	5.09513	3.90767	1.30388	0.192275	0.880961	NS
hsa-miR-1296-5p	49.8085	1.12863	0.866721	1.30219	0.192852	0.880961	NS
hsa-miR-193b-5p	375.284	-1.00772	0.77657	-1.29766	0.194405	0.880961	NS
hsa-miR-887-3p	7.98052	-2.57218	1.98714	-1.29441	0.195524	0.880961	NS
hsa-miR-4645-3p	2.12327	-5.06799	3.91606	-1.29416	0.195612	0.880961	NS
hsa-miR-1226-3p	39.9412	1.04308	0.806657	1.29309	0.195979	0.880961	NS
novel.52	4.40892	5.04057	3.90798	1.28981	0.197115	0.880961	NS
novel.215	4.40892	5.04057	3.90798	1.28981	0.197115	0.880961	NS
hsa-miR-3690	2.15745	-5.08653	3.94477	-1.28943	0.197247	0.880961	NS
novel.145	4.40436	5.03608	3.90801	1.28866	0.197517	0.880961	NS
novel.316	4.40436	5.03608	3.90801	1.28866	0.197517	0.880961	NS
novel.319	4.40436	5.03608	3.90801	1.28866	0.197517	0.880961	NS
hsa-miR-7850-5p	9.6884	-2.43792	1.89229	-1.28835	0.197625	0.880961	NS
hsa-miR-194-5p	2073.36	-0.757431	0.58911	-1.28572	0.19854	0.880961	NS
hsa-miR-6509-5p	3.9421	-2.88124	2.24858	-1.28136	0.200068	0.880961	NS
novel.137	158.333	-0.978811	0.764209	-1.28082	0.200258	0.880961	NS
hsa-miR-376a-3p	17.9267	1.96824	1.53756	1.2801	0.200509	0.880961	NS
hsa-miR-6866-5p	3.05872	4.51218	3.52667	1.27944	0.200741	0.880961	NS
novel.170	4.23934	4.98386	3.90831	1.2752	0.20224	0.880961	NS
novel.85	4.20416	4.96868	3.90841	1.27128	0.203629	0.880961	NS
novel.112	4.20416	4.96868	3.90841	1.27128	0.203629	0.880961	NS
novel.177	4.20416	4.96868	3.90841	1.27128	0.203629	0.880961	NS
novel.340	4.20416	4.96868	3.90841	1.27128	0.203629	0.880961	NS
novel.341	4.20416	4.96868	3.90841	1.27128	0.203629	0.880961	NS
novel.342	4.20416	4.96868	3.90841	1.27128	0.203629	0.880961	NS
hsa-miR-301b-3p	9.39699	2.57469	2.03093	1.26773	0.204893	0.880961	NS
hsa-miR-182-5p	520.318	0.616402	0.487051	1.26558	0.205664	0.880961	NS
hsa-miR-3688-3p	30.6698	1.21922	0.964129	1.26458	0.206023	0.880961	NS
novel.40	4.06977	4.92484	3.90868	1.25998	0.207678	0.880961	NS
hsa-miR-181c-3p	22.061	1.47243	1.17087	1.25755	0.208553	0.880961	NS
hsa-miR-454-3p	497.948	0.553687	0.441748	1.2534	0.21006	0.880961	NS
novel.345	4.00396	4.89798	3.90885	1.25305	0.210188	0.880961	NS
novel.346	4.00396	4.89798	3.90885	1.25305	0.210188	0.880961	NS
novel.347	4.00396	4.89798	3.90885	1.25305	0.210188	0.880961	NS
hsa-miR-20a-5p	2420.52	0.661235	0.52863	1.25085	0.21099	0.880961	NS
hsa-miR-3138	2.96749	4.46738	3.57371	1.25007	0.211275	0.880961	NS
hsa-miR-6787-3p	3.87722	4.86841	3.90904	1.24542	0.212976	0.880961	NS
hsa-miR-1909-5p	3.90019	4.86329	3.90907	1.2441	0.213461	0.880961	NS
novel.35	3.90019	4.86329	3.90907	1.2441	0.213461	0.880961	NS
novel.258	3.90019	4.86329	3.90907	1.2441	0.213461	0.880961	NS
hsa-miR-30a-3p	138.483	-0.59308	0.477434	-1.24222	0.214154	0.880961	NS
hsa-miR-664b-5p	24.1893	-1.0503	0.845716	-1.24191	0.214272	0.880961	NS
hsa-miR-1914-3p	1.88777	-4.89479	3.95003	-1.23918	0.21528	0.880961	NS
hsa-miR-449b-5p	1.88777	-4.89479	3.95003	-1.23918	0.21528	0.880961	NS
hsa-miR-4700-5p	1.88777	-4.89479	3.95003	-1.23918	0.21528	0.880961	NS
hsa-miR-5690	1.88777	-4.89479	3.95003	-1.23918	0.21528	0.880961	NS
hsa-miR-3199	1.91348	-4.886	3.95029	-1.23687	0.216134	0.880961	NS
novel.242	3.80377	4.82363	3.90933	1.23388	0.217249	0.880961	NS
novel.300	3.80377	4.82363	3.90933	1.23388	0.217249	0.880961	NS
hsa-let-7f-2-3p	10.2615	1.94806	1.58204	1.23136	0.21819	0.880961	NS
novel.25	3.73062	4.79901	3.9095	1.22752	0.219625	0.880961	NS
novel.105	3.73062	4.79901	3.9095	1.22752	0.219625	0.880961	NS
novel.333	3.73062	4.79901	3.9095	1.22752	0.219625	0.880961	NS
hsa-miR-5001-3p	23.3607	-1.53777	1.26138	-1.21911	0.222801	0.880961	NS
novel.31	2.77743	4.37586	3.59296	1.2179	0.223263	0.880961	NS
novel.118	2.77743	4.37586	3.59296	1.2179	0.223263	0.880961	NS
hsa-miR-3159	1.727	-4.81165	3.95252	-1.21736	0.223467	0.880961	NS
hsa-miR-1908-5p	95.8684	0.880479	0.724093	1.21598	0.223994	0.880961	NS
novel.151	3.60357	4.74524	3.90987	1.21366	0.224879	0.880961	NS
novel.314	3.60357	4.74524	3.90987	1.21366	0.224879	0.880961	NS
hsa-miR-6783-3p	3.56105	4.73172	3.90997	1.21017	0.226214	0.880961	NS
hsa-miR-2355-3p	44.2278	1.43279	1.18898	1.20506	0.228181	0.880961	NS
hsa-miR-1266-5p	1.81047	-4.75738	3.95423	-1.20311	0.228933	0.880961	NS
hsa-miR-1292-3p	1.81047	-4.75738	3.95423	-1.20311	0.228933	0.880961	NS
hsa-miR-4526	1.81047	-4.75738	3.95423	-1.20311	0.228933	0.880961	NS
hsa-miR-4774-5p	1.81047	-4.75738	3.95423	-1.20311	0.228933	0.880961	NS
hsa-miR-186-5p	1689.1	-0.67511	0.565793	-1.19321	0.232787	0.880961	NS
hsa-miR-892a	3.40337	4.66235	3.91048	1.19227	0.233155	0.880961	NS
novel.109	3.40337	4.66235	3.91048	1.19227	0.233155	0.880961	NS
novel.111	3.40337	4.66235	3.91048	1.19227	0.233155	0.880961	NS
novel.146	3.40337	4.66235	3.91048	1.19227	0.233155	0.880961	NS
novel.154	3.40337	4.66235	3.91048	1.19227	0.233155	0.880961	NS
novel.186	3.40337	4.66235	3.91048	1.19227	0.233155	0.880961	NS
novel.225	3.40337	4.66235	3.91048	1.19227	0.233155	0.880961	NS
novel.271	3.40337	4.66235	3.91048	1.19227	0.233155	0.880961	NS
hsa-let-7f-5p	71328	0.577535	0.485405	1.1898	0.234124	0.880961	NS
hsa-miR-6736-5p	5.03759	3.1018	2.6102	1.18834	0.234701	0.880961	NS
hsa-miR-6837-3p	1.57	-4.67898	3.9568	-1.18252	0.237001	0.880961	NS
novel.127	1.57	-4.67898	3.9568	-1.18252	0.237001	0.880961	NS
hsa-miR-1269a	1.61809	-4.67351	3.95698	-1.18108	0.237571	0.880961	NS
hsa-miR-3913-3p	1.61809	-4.67351	3.95698	-1.18108	0.237571	0.880961	NS
hsa-miR-6881-3p	1.61809	-4.67351	3.95698	-1.18108	0.237571	0.880961	NS
novel.84	3.2219	4.58694	3.91106	1.17281	0.240871	0.880961	NS
novel.95	3.2219	4.58694	3.91106	1.17281	0.240871	0.880961	NS
novel.102	3.2219	4.58694	3.91106	1.17281	0.240871	0.880961	NS
novel.125	3.2219	4.58694	3.91106	1.17281	0.240871	0.880961	NS
novel.165	3.2219	4.58694	3.91106	1.17281	0.240871	0.880961	NS
novel.231	3.2219	4.58694	3.91106	1.17281	0.240871	0.880961	NS
novel.250	3.2219	4.58694	3.91106	1.17281	0.240871	0.880961	NS
novel.259	3.2219	4.58694	3.91106	1.17281	0.240871	0.880961	NS
novel.334	3.2219	4.58694	3.91106	1.17281	0.240871	0.880961	NS
novel.260	33.842	-2.15371	1.83657	-1.17268	0.240924	0.880961	NS
hsa-miR-4726-5p	3.20317	4.5744	3.91116	1.16958	0.242172	0.880961	NS
hsa-miR-4741	3.20317	4.5744	3.91116	1.16958	0.242172	0.880961	NS
novel.147	3.20317	4.5744	3.91116	1.16958	0.242172	0.880961	NS
novel.188	3.20317	4.5744	3.91116	1.16958	0.242172	0.880961	NS
novel.218	3.20317	4.5744	3.91116	1.16958	0.242172	0.880961	NS
novel.232	3.20317	4.5744	3.91116	1.16958	0.242172	0.880961	NS
hsa-miR-4671-3p	1.4915	-4.60777	3.95925	-1.1638	0.244505	0.880961	NS
hsa-miR-551b-3p	3.867	-3.12468	2.6869	-1.16293	0.244857	0.880961	NS
hsa-miR-6503-5p	4.09048	3.39381	2.92563	1.16002	0.246039	0.880961	NS
hsa-miR-4748	2.54953	4.25547	3.68103	1.15606	0.247659	0.880961	NS
hsa-let-7i-5p	65998.4	0.578123	0.500821	1.15435	0.248356	0.880961	NS
hsa-miR-6883-3p	3.05233	4.5087	3.91169	1.15262	0.249066	0.880961	NS
novel.211	3.05233	4.5087	3.91169	1.15262	0.249066	0.880961	NS
hsa-miR-32-5p	51.3991	-1.4062	1.22156	-1.15115	0.249669	0.880961	NS
hsa-miR-3180	1.47123	-4.55134	3.96127	-1.14896	0.250572	0.880961	NS
hsa-miR-758-3p	3.00297	4.48074	3.91193	1.1454	0.252042	0.880961	NS
novel.155	3.00297	4.48074	3.91193	1.1454	0.252042	0.880961	NS
novel.162	3.00297	4.48074	3.91193	1.1454	0.252042	0.880961	NS
novel.194	3.00297	4.48074	3.91193	1.1454	0.252042	0.880961	NS
novel.207	3.00297	4.48074	3.91193	1.1454	0.252042	0.880961	NS
hsa-miR-195-3p	3.10806	-3.44852	3.01379	-1.14425	0.252521	0.880961	NS
hsa-miR-134-5p	322.394	-0.547215	0.480225	-1.1395	0.254495	0.880961	NS
hsa-miR-3912-3p	3.49725	-3.15734	2.77246	-1.13882	0.254778	0.880961	NS
hsa-miR-3667-5p	5.60845	3.87588	3.41435	1.13517	0.256302	0.880961	NS
hsa-miR-2115-3p	13.4963	2.86325	2.52273	1.13498	0.256383	0.880961	NS
hsa-miR-539-3p	2.88275	4.42598	3.9124	1.13127	0.257942	0.880961	NS
novel.17	2.88275	4.42598	3.9124	1.13127	0.257942	0.880961	NS
novel.209	2.88275	4.42598	3.9124	1.13127	0.257942	0.880961	NS
novel.290	2.88275	4.42598	3.9124	1.13127	0.257942	0.880961	NS
novel.291	2.88275	4.42598	3.9124	1.13127	0.257942	0.880961	NS
novel.302	2.88275	4.42598	3.9124	1.13127	0.257942	0.880961	NS
hsa-miR-16-2-3p	7.50549	-2.22284	1.96664	-1.13027	0.258362	0.880961	NS
hsa-miR-6859-5p	7.06244	2.45543	2.17535	1.12875	0.259002	0.880961	NS
hsa-miR-195-5p	193.96	-0.85058	0.755787	-1.12542	0.26041	0.880961	NS
novel.29	1.3345	-4.45376	3.96495	-1.12328	0.261318	0.880961	NS
hsa-miR-3934-5p	1.38849	-4.44708	3.96521	-1.12152	0.262065	0.880961	NS
novel.58	2.80278	4.38057	3.91281	1.11955	0.262907	0.880961	NS
novel.133	2.80278	4.38057	3.91281	1.11955	0.262907	0.880961	NS
novel.149	2.80278	4.38057	3.91281	1.11955	0.262907	0.880961	NS
novel.205	2.80278	4.38057	3.91281	1.11955	0.262907	0.880961	NS
novel.247	2.80278	4.38057	3.91281	1.11955	0.262907	0.880961	NS
novel.273	2.80278	4.38057	3.91281	1.11955	0.262907	0.880961	NS
novel.337	2.80278	4.38057	3.91281	1.11955	0.262907	0.880961	NS
novel.343	2.80278	4.38057	3.91281	1.11955	0.262907	0.880961	NS
novel.344	2.80278	4.38057	3.91281	1.11955	0.262907	0.880961	NS
hsa-miR-299-5p	3.76823	-3.07338	2.74772	-1.11852	0.263345	0.880961	NS
hsa-miR-3065-3p	12.4735	1.83885	1.64743	1.11619	0.26434	0.880961	NS
hsa-miR-196a-5p	16.1713	-1.35267	1.21469	-1.1136	0.265453	0.880961	NS
hsa-miR-5196-3p	5.84194	-3.57751	3.21435	-1.11298	0.265716	0.880961	NS
hsa-miR-4482-5p	1.34841	-4.4119	3.9666	-1.11226	0.266025	0.880961	NS
hsa-miR-4753-3p	1.34841	-4.4119	3.9666	-1.11226	0.266025	0.880961	NS
hsa-miR-518e-3p	1.34841	-4.4119	3.9666	-1.11226	0.266025	0.880961	NS
hsa-miR-6875-5p	1.34841	-4.4119	3.9666	-1.11226	0.266025	0.880961	NS
hsa-miR-3127-3p	6.2893	2.88109	2.5928	1.11119	0.266486	0.880961	NS
novel.5	2.71318	4.33823	3.9132	1.10861	0.267597	0.880961	NS
novel.121	2.71318	4.33823	3.9132	1.10861	0.267597	0.880961	NS
hsa-miR-877-5p	4.3908	2.42058	2.18595	1.10733	0.268149	0.880961	NS
hsa-miR-185-5p	5018.33	0.648675	0.587978	1.10323	0.269928	0.880961	NS
hsa-miR-7848-3p	1.256	-4.37002	3.9683	-1.10123	0.270795	0.880961	NS
novel.252	1.256	-4.37002	3.9683	-1.10123	0.270795	0.880961	NS
novel.286	1.256	-4.37002	3.9683	-1.10123	0.270795	0.880961	NS
hsa-miR-6892-5p	1.30999	-4.35928	3.96874	-1.0984	0.272028	0.880961	NS
hsa-miR-548at-5p	2.60258	4.27293	3.91383	1.09175	0.274942	0.880961	NS
novel.50	2.60258	4.27293	3.91383	1.09175	0.274942	0.880961	NS
novel.68	2.60258	4.27293	3.91383	1.09175	0.274942	0.880961	NS
novel.69	2.60258	4.27293	3.91383	1.09175	0.274942	0.880961	NS
novel.89	2.60258	4.27293	3.91383	1.09175	0.274942	0.880961	NS
novel.233	2.60258	4.27293	3.91383	1.09175	0.274942	0.880961	NS
hsa-miR-92b-5p	48.8906	1.12958	1.03765	1.08859	0.276336	0.880961	NS
hsa-miR-152-3p	504.202	0.577189	0.530489	1.08803	0.27658	0.880961	NS
hsa-miR-337-3p	4.86984	-2.85772	2.6312	-1.08609	0.27744	0.880961	NS
hsa-miR-93-5p	37916.7	0.493409	0.45468	1.08518	0.277842	0.880961	NS
hsa-miR-4659b-3p	2.5436	4.24479	3.91411	1.08448	0.27815	0.880961	NS
hsa-miR-615-3p	2.5436	4.24479	3.91411	1.08448	0.27815	0.880961	NS
hsa-miR-6732-3p	2.5436	4.24479	3.91411	1.08448	0.27815	0.880961	NS
hsa-miR-6746-3p	2.5436	4.24479	3.91411	1.08448	0.27815	0.880961	NS
novel.159	2.5436	4.24479	3.91411	1.08448	0.27815	0.880961	NS
hsa-miR-126-5p	15293.9	0.482347	0.444816	1.08437	0.278199	0.880961	NS
hsa-miR-27a-5p	29.3677	1.5785	1.45946	1.08157	0.279446	0.880961	NS
hsa-miR-135a-3p	1.1775	-4.28109	3.97206	-1.0778	0.281122	0.880961	NS
hsa-miR-643	1.1775	-4.28109	3.97206	-1.0778	0.281122	0.880961	NS
hsa-miR-92a-1-5p	1.1775	-4.28109	3.97206	-1.0778	0.281122	0.880961	NS
novel.161	1.1775	-4.28109	3.97206	-1.0778	0.281122	0.880961	NS
novel.183	1.1775	-4.28109	3.97206	-1.0778	0.281122	0.880961	NS
hsa-let-7g-5p	11058.1	-0.654346	0.609711	-1.07321	0.283179	0.880961	NS
hsa-miR-202-3p	32.1937	0.905008	0.846412	1.06923	0.284967	0.880961	NS
hsa-miR-1234-3p	8.48782	2.57017	2.40911	1.06685	0.286037	0.880961	NS
hsa-miR-548d-3p	2.40238	4.15661	3.91501	1.06171	0.288368	0.880961	NS
novel.75	2.40238	4.15661	3.91501	1.06171	0.288368	0.880961	NS
novel.160	2.40238	4.15661	3.91501	1.06171	0.288368	0.880961	NS
novel.189	2.40238	4.15661	3.91501	1.06171	0.288368	0.880961	NS
novel.234	2.40238	4.15661	3.91501	1.06171	0.288368	0.880961	NS
novel.289	2.40238	4.15661	3.91501	1.06171	0.288368	0.880961	NS
hsa-miR-6879-3p	2.37403	4.14488	3.91514	1.05868	0.289746	0.880961	NS
novel.33	2.37403	4.14488	3.91514	1.05868	0.289746	0.880961	NS
novel.248	2.37403	4.14488	3.91514	1.05868	0.289746	0.880961	NS
hsa-miR-127-5p	1.099	-4.18626	3.97631	-1.0528	0.292432	0.880961	NS
hsa-miR-524-5p	1.099	-4.18626	3.97631	-1.0528	0.292432	0.880961	NS
hsa-miR-6866-3p	1.099	-4.18626	3.97631	-1.0528	0.292432	0.880961	NS
novel.42	1.099	-4.18626	3.97631	-1.0528	0.292432	0.880961	NS
novel.135	1.099	-4.18626	3.97631	-1.0528	0.292432	0.880961	NS
novel.324	1.099	-4.18626	3.97631	-1.0528	0.292432	0.880961	NS
hsa-miR-375	2287.76	-0.750369	0.713593	-1.05154	0.293013	0.880961	NS
hsa-miR-651-5p	62.0321	-0.755214	0.723475	-1.04387	0.296545	0.880961	NS
hsa-miR-424-3p	22.3475	1.01867	0.978103	1.04148	0.297653	0.880961	NS
hsa-miR-1911-5p	1.20698	-4.13845	3.97855	-1.04019	0.298252	0.880961	NS
hsa-miR-200a-5p	1.20698	-4.13845	3.97855	-1.04019	0.298252	0.880961	NS
hsa-miR-501-5p	1.20698	-4.13845	3.97855	-1.04019	0.298252	0.880961	NS
hsa-miR-548ac	1.20698	-4.13845	3.97855	-1.04019	0.298252	0.880961	NS
hsa-miR-7152-3p	1.20698	-4.13845	3.97855	-1.04019	0.298252	0.880961	NS
hsa-miR-365b-5p	8.63356	1.84672	1.78243	1.03607	0.300172	0.880961	NS
hsa-miR-340-5p	538.804	0.626477	0.605343	1.03491	0.30071	0.880961	NS
hsa-miR-590-5p	2.18949	4.05161	3.91617	1.03458	0.300863	0.880961	NS
hsa-miR-377-3p	4.11653	-2.74517	2.65752	-1.03298	0.301612	0.880961	NS
hsa-miR-26b-5p	15515.6	0.495056	0.480195	1.03095	0.302566	0.880961	NS
novel.1	2.20218	4.03008	3.91642	1.02902	0.30347	0.880961	NS
novel.12	2.20218	4.03008	3.91642	1.02902	0.30347	0.880961	NS
novel.13	2.20218	4.03008	3.91642	1.02902	0.30347	0.880961	NS
novel.14	2.20218	4.03008	3.91642	1.02902	0.30347	0.880961	NS
novel.15	2.20218	4.03008	3.91642	1.02902	0.30347	0.880961	NS
novel.21	2.20218	4.03008	3.91642	1.02902	0.30347	0.880961	NS
novel.22	2.20218	4.03008	3.91642	1.02902	0.30347	0.880961	NS
novel.47	2.20218	4.03008	3.91642	1.02902	0.30347	0.880961	NS
novel.67	2.20218	4.03008	3.91642	1.02902	0.30347	0.880961	NS
novel.77	2.20218	4.03008	3.91642	1.02902	0.30347	0.880961	NS
novel.288	2.20218	4.03008	3.91642	1.02902	0.30347	0.880961	NS
novel.318	2.20218	4.03008	3.91642	1.02902	0.30347	0.880961	NS
hsa-miR-100-3p	1.07873	-4.09181	3.98081	-1.02788	0.304005	0.880961	NS
hsa-miR-4728-3p	1.07873	-4.09181	3.98081	-1.02788	0.304005	0.880961	NS
hsa-miR-550a-3-5p	1.07873	-4.09181	3.98081	-1.02788	0.304005	0.880961	NS
hsa-miR-194-3p	1.0205	-4.08472	3.98116	-1.02601	0.304885	0.880961	NS
hsa-miR-4638-3p	1.0205	-4.08472	3.98116	-1.02601	0.304885	0.880961	NS
hsa-miR-676-5p	1.0205	-4.08472	3.98116	-1.02601	0.304885	0.880961	NS
novel.18	1.0205	-4.08472	3.98116	-1.02601	0.304885	0.880961	NS
novel.36	1.0205	-4.08472	3.98116	-1.02601	0.304885	0.880961	NS
novel.178	1.0205	-4.08472	3.98116	-1.02601	0.304885	0.880961	NS
hsa-miR-26a-1-3p	37.0603	0.864002	0.844116	1.02356	0.306044	0.880961	NS
hsa-miR-4773	2.09826	3.99096	3.91688	1.01891	0.308244	0.880961	NS
hsa-miR-1468-5p	68.5944	-0.668087	0.656522	-1.01761	0.308861	0.880961	NS
hsa-let-7e-3p	2.10627	3.97645	3.91705	1.01516	0.310027	0.880961	NS
hsa-let-7d-5p	2212.57	0.44614	0.442177	1.00896	0.312992	0.880961	NS
hsa-miR-345-5p	597.997	0.740066	0.73392	1.00837	0.313275	0.880961	NS
hsa-miR-412-5p	4.11616	2.79582	2.79156	1.00153	0.316571	0.880961	NS
hsa-miR-4796-5p	2.03488	3.92153	3.91772	1.00097	0.31684	0.880961	NS
novel.9	0.942	-3.97531	3.98674	-0.997132	0.318701	0.880961	NS
novel.28	0.942	-3.97531	3.98674	-0.997132	0.318701	0.880961	NS
novel.65	0.942	-3.97531	3.98674	-0.997132	0.318701	0.880961	NS
novel.199	0.942	-3.97531	3.98674	-0.997132	0.318701	0.880961	NS
novel.266	0.942	-3.97531	3.98674	-0.997132	0.318701	0.880961	NS
novel.285	0.942	-3.97531	3.98674	-0.997132	0.318701	0.880961	NS
novel.306	0.942	-3.97531	3.98674	-0.997132	0.318701	0.880961	NS
novel.307	0.942	-3.97531	3.98674	-0.997132	0.318701	0.880961	NS
hsa-miR-450a-2-3p	1.96142	3.8949	3.91806	0.99409	0.320179	0.880961	NS
hsa-miR-548an	2.00198	3.89138	3.9181	0.993179	0.320623	0.880961	NS
novel.3	2.00198	3.89138	3.9181	0.993179	0.320623	0.880961	NS
novel.57	2.00198	3.89138	3.9181	0.993179	0.320623	0.880961	NS
novel.92	2.00198	3.89138	3.9181	0.993179	0.320623	0.880961	NS
novel.179	2.00198	3.89138	3.9181	0.993179	0.320623	0.880961	NS
novel.203	2.00198	3.89138	3.9181	0.993179	0.320623	0.880961	NS
novel.281	2.00198	3.89138	3.9181	0.993179	0.320623	0.880961	NS
novel.298	2.00198	3.89138	3.9181	0.993179	0.320623	0.880961	NS
hsa-miR-362-3p	6.55545	3.15736	3.19467	0.98832	0.322996	0.880961	NS
hsa-miR-4732-3p	18.3707	1.49994	1.52009	0.986747	0.323767	0.880961	NS
hsa-miR-329-3p	24.7437	1.53414	1.56464	0.980508	0.326836	0.880961	NS
novel.76	1.86531	3.7954	3.91936	0.968371	0.332859	0.880961	NS
novel.182	1.86531	3.7954	3.91936	0.968371	0.332859	0.880961	NS
hsa-miR-30c-2-3p	0.8635	-3.85679	3.99324	-0.965829	0.33413	0.880961	NS
hsa-miR-34a-3p	0.8635	-3.85679	3.99324	-0.965829	0.33413	0.880961	NS
hsa-miR-3591-5p	0.8635	-3.85679	3.99324	-0.965829	0.33413	0.880961	NS
hsa-miR-6862-3p	0.8635	-3.85679	3.99324	-0.965829	0.33413	0.880961	NS
novel.86	0.8635	-3.85679	3.99324	-0.965829	0.33413	0.880961	NS
novel.90	0.8635	-3.85679	3.99324	-0.965829	0.33413	0.880961	NS
novel.108	0.8635	-3.85679	3.99324	-0.965829	0.33413	0.880961	NS
novel.110	0.8635	-3.85679	3.99324	-0.965829	0.33413	0.880961	NS
novel.158	0.8635	-3.85679	3.99324	-0.965829	0.33413	0.880961	NS
hsa-miR-130b-3p	114.673	0.56948	0.591256	0.96317	0.335462	0.880961	NS
hsa-miR-485-5p	63.7288	0.590654	0.613876	0.962171	0.335964	0.880961	NS
hsa-miR-200c-3p	140.202	0.647873	0.673729	0.961622	0.336239	0.880961	NS
hsa-miR-323a-3p	48.8851	0.814556	0.849571	0.958785	0.337667	0.880961	NS
hsa-miR-211-5p	3.76835	-2.60742	2.72589	-0.956539	0.3388	0.880961	NS
hsa-miR-1228-5p	7.29341	-2.91536	3.0503	-0.955761	0.339193	0.880961	NS
hsa-miR-642a-5p	25.7556	-1.36804	1.43598	-0.952691	0.340747	0.880961	NS
hsa-miR-1537-3p	3.94024	-3.33841	3.51279	-0.95036	0.34193	0.880961	NS
hsa-miR-155-5p	2303.6	-0.53017	0.558387	-0.949467	0.342383	0.880961	NS
hsa-miR-136-3p	6.15505	3.05972	3.23432	0.946015	0.344141	0.880961	NS
hsa-miR-183-5p	761.226	0.696099	0.738732	0.942289	0.346045	0.880961	NS
hsa-miR-1304-3p	171.439	0.598677	0.636864	0.940039	0.347198	0.880961	NS
novel.6	0.785	-3.74658	3.997	-0.937346	0.348581	0.880961	NS
novel.27	0.785	-3.74658	3.997	-0.937346	0.348581	0.880961	NS
novel.66	0.785	-3.74658	3.997	-0.937346	0.348581	0.880961	NS
novel.98	0.785	-3.74658	3.997	-0.937346	0.348581	0.880961	NS
novel.100	0.785	-3.74658	3.997	-0.937346	0.348581	0.880961	NS
novel.119	0.785	-3.74658	3.997	-0.937346	0.348581	0.880961	NS
novel.163	0.785	-3.74658	3.997	-0.937346	0.348581	0.880961	NS
novel.192	0.785	-3.74658	3.997	-0.937346	0.348581	0.880961	NS
novel.238	0.785	-3.74658	3.997	-0.937346	0.348581	0.880961	NS
novel.239	0.785	-3.74658	3.997	-0.937346	0.348581	0.880961	NS
novel.277	0.785	-3.74658	3.997	-0.937346	0.348581	0.880961	NS
novel.294	0.785	-3.74658	3.997	-0.937346	0.348581	0.880961	NS
novel.327	0.785	-3.74658	3.997	-0.937346	0.348581	0.880961	NS
hsa-miR-340-3p	17.3826	1.6216	1.73241	0.936036	0.349255	0.880961	NS
hsa-miR-9-5p	109.266	-1.07841	1.15251	-0.935699	0.349428	0.880961	NS
novel.338	13.7313	-2.68459	2.87781	-0.932858	0.350893	0.880961	NS
novel.62	1.69574	3.65717	3.92134	0.932634	0.351009	0.880961	NS
novel.74	1.69574	3.65717	3.92134	0.932634	0.351009	0.880961	NS
novel.190	1.69574	3.65717	3.92134	0.932634	0.351009	0.880961	NS
hsa-miR-382-5p	1124.54	0.417509	0.448007	0.931927	0.351374	0.880961	NS
hsa-miR-515-5p	0.809045	-3.70903	3.99798	-0.927727	0.353549	0.880961	NS
hsa-miR-519d-3p	0.809045	-3.70903	3.99798	-0.927727	0.353549	0.880961	NS
hsa-miR-579-5p	0.809045	-3.70903	3.99798	-0.927727	0.353549	0.880961	NS
hsa-miR-6740-3p	0.809045	-3.70903	3.99798	-0.927727	0.353549	0.880961	NS
hsa-miR-675-5p	0.809045	-3.70903	3.99798	-0.927727	0.353549	0.880961	NS
hsa-miR-676-3p	12.8554	-1.45972	1.57367	-0.927589	0.353621	0.880961	NS
hsa-miR-6513-3p	19.9488	-1.26599	1.36526	-0.927287	0.353777	0.880961	NS
hsa-miR-24-3p	9779.52	0.486908	0.529555	0.919466	0.357852	0.885633	NS
hsa-let-7b-5p	77378.1	0.517524	0.563194	0.91891	0.358143	0.885633	NS
hsa-miR-1908-3p	8.48271	1.91032	2.08154	0.91774	0.358755	0.885633	NS
hsa-miR-339-3p	129.753	0.621213	0.677554	0.916847	0.359223	0.885633	NS
hsa-miR-760	41.133	-1.16926	1.27909	-0.914131	0.360648	0.885633	NS
hsa-miR-501-3p	560.382	-0.41454	0.45353	-0.914028	0.360702	0.885633	NS
hsa-miR-589-3p	4.63464	3.03282	3.3269	0.911606	0.361976	0.885633	NS
hsa-miR-4747-5p	0.7065	-3.63223	4.00004	-0.908049	0.363852	0.885633	NS
hsa-miR-548b-3p	0.7065	-3.63223	4.00004	-0.908049	0.363852	0.885633	NS
hsa-miR-197-5p	1.55089	3.56113	3.92282	0.9078	0.363984	0.885633	NS
hsa-miR-324-3p	155.054	-0.426334	0.469825	-0.907432	0.364179	0.885633	NS
hsa-miR-7110-3p	0.873172	-3.62728	4.00017	-0.906781	0.364523	0.885633	NS
hsa-miR-3200-5p	10.3358	2.719	3.02245	0.899598	0.368334	0.885633	NS
hsa-miR-374a-5p	148.002	0.582392	0.647426	0.899551	0.368359	0.885633	NS
hsa-miR-671-5p	278.971	-0.44895	0.503638	-0.891414	0.372707	0.885633	NS
hsa-miR-6731-5p	4.44105	-2.42976	2.73532	-0.888292	0.374384	0.885633	NS
hsa-miR-504-5p	5.0489	-2.34145	2.64337	-0.88578	0.375736	0.885633	NS
hsa-miR-3183	1.45966	3.47515	3.92423	0.885564	0.375853	0.885633	NS
hsa-miR-4755-5p	1.45966	3.47515	3.92423	0.885564	0.375853	0.885633	NS
hsa-miR-6810-3p	1.45966	3.47515	3.92423	0.885564	0.375853	0.885633	NS
hsa-miR-3939	2.60959	-3.42783	3.87351	-0.884942	0.376188	0.885633	NS
hsa-miR-139-3p	1052.69	0.518383	0.586358	0.884073	0.376657	0.885633	NS
hsa-miR-1225-5p	0.662182	-3.53132	4.0029	-0.882189	0.377674	0.885633	NS
hsa-miR-184	51.844	1.05424	1.19947	0.878922	0.379443	0.885633	NS
hsa-miR-4688	4.93093	2.33918	2.6666	0.877213	0.380371	0.885633	NS
hsa-miR-16-1-3p	0.628	-3.50553	4.00367	-0.87558	0.381258	0.885633	NS
hsa-miR-2114-5p	0.628	-3.50553	4.00367	-0.87558	0.381258	0.885633	NS
hsa-miR-34b-3p	0.628	-3.50553	4.00367	-0.87558	0.381258	0.885633	NS
hsa-miR-4653-3p	0.628	-3.50553	4.00367	-0.87558	0.381258	0.885633	NS
hsa-miR-487a-5p	0.628	-3.50553	4.00367	-0.87558	0.381258	0.885633	NS
hsa-miR-5003-3p	0.628	-3.50553	4.00367	-0.87558	0.381258	0.885633	NS
hsa-miR-518f-3p	0.628	-3.50553	4.00367	-0.87558	0.381258	0.885633	NS
hsa-miR-6777-5p	0.628	-3.50553	4.00367	-0.87558	0.381258	0.885633	NS
hsa-miR-6781-3p	0.628	-3.50553	4.00367	-0.87558	0.381258	0.885633	NS
hsa-miR-6783-5p	0.628	-3.50553	4.00367	-0.87558	0.381258	0.885633	NS
hsa-miR-6820-5p	0.628	-3.50553	4.00367	-0.87558	0.381258	0.885633	NS
hsa-let-7g-3p	21.459	-1.18611	1.36631	-0.868109	0.385335	0.885633	NS
hsa-miR-221-3p	7019.17	0.382684	0.442785	0.864266	0.387442	0.885633	NS
hsa-miR-4701-5p	1.36843	3.38372	3.92582	0.861912	0.388736	0.885633	NS
hsa-miR-27a-3p	3664.08	0.519668	0.603907	0.860511	0.389508	0.885633	NS
novel.168	13.85	1.87339	2.18139	0.858807	0.390447	0.885633	NS
hsa-miR-126-3p	87566.9	0.370653	0.432431	0.857137	0.391369	0.885633	NS
hsa-miR-1228-3p	3.30564	-3.17909	3.71312	-0.856178	0.391899	0.885633	NS
hsa-miR-378a-5p	61.4388	-1.07173	1.25554	-0.853599	0.393327	0.885633	NS
hsa-miR-6847-5p	4.87992	2.88581	3.38206	0.853268	0.393511	0.885633	NS
hsa-miR-331-5p	1.32282	3.33573	3.9267	0.849498	0.395604	0.885633	NS
hsa-miR-548t-5p	2.71061	-2.3163	2.73323	-0.847459	0.39674	0.885633	NS
hsa-miR-425-3p	250.604	0.624482	0.740349	0.843498	0.39895	0.885633	NS
hsa-miR-526a	0.5495	-3.36341	4.0081	-0.839153	0.401383	0.885633	NS
hsa-miR-548ag	0.5495	-3.36341	4.0081	-0.839153	0.401383	0.885633	NS
hsa-miR-6785-5p	0.5495	-3.36341	4.0081	-0.839153	0.401383	0.885633	NS
hsa-miR-7106-3p	0.5495	-3.36341	4.0081	-0.839153	0.401383	0.885633	NS
hsa-miR-889-3p	18.4715	-1.00921	1.20368	-0.838442	0.401783	0.885633	NS
hsa-miR-6511b-3p	4.77181	-2.82827	3.37365	-0.838341	0.401839	0.885633	NS
hsa-miR-330-5p	1.2772	3.28608	3.92764	0.836655	0.402787	0.885633	NS
novel.56	1.2772	3.28608	3.92764	0.836655	0.402787	0.885633	NS
hsa-miR-106b-5p	40.8419	0.846699	1.01253	0.836219	0.403032	0.885633	NS
hsa-miR-363-3p	811.282	-0.417617	0.501071	-0.833449	0.404591	0.885633	NS
hsa-miR-370-3p	180.639	0.715339	0.859287	0.83248	0.405138	0.885633	NS
hsa-miR-425-5p	20226.7	-0.332716	0.401808	-0.828047	0.407644	0.885633	NS
hsa-miR-6805-5p	20.6729	1.25603	1.51809	0.827381	0.408021	0.885633	NS
hsa-miR-3173-5p	45.8326	-1.0706	1.29515	-0.82662	0.408452	0.885633	NS
hsa-miR-127-3p	283.506	0.449748	0.545648	0.824245	0.4098	0.885633	NS
hsa-miR-487b-5p	1.23159	3.23466	3.92865	0.823353	0.410307	0.885633	NS
novel.44	1.23159	3.23466	3.92865	0.823353	0.410307	0.885633	NS
hsa-miR-1247-5p	42.9524	-1.20923	1.46986	-0.822682	0.410689	0.885633	NS
hsa-miR-188-5p	1.06611	-3.25454	3.95695	-0.822489	0.410799	0.885633	NS
hsa-miR-133a-3p	82.6218	-0.772054	0.944127	-0.817744	0.413503	0.885633	NS
hsa-miR-30e-5p	4333.34	-0.353709	0.435776	-0.811678	0.416976	0.885633	NS
hsa-miR-3175	0.539363	-3.25234	4.01185	-0.810682	0.417548	0.885633	NS
hsa-miR-3614-3p	0.539363	-3.25234	4.01185	-0.810682	0.417548	0.885633	NS
hsa-miR-4788	0.539363	-3.25234	4.01185	-0.810682	0.417548	0.885633	NS
hsa-miR-519b-5p	0.539363	-3.25234	4.01185	-0.810682	0.417548	0.885633	NS
novel.193	1.18597	3.18134	3.92973	0.809558	0.418195	0.885633	NS
hsa-miR-769-5p	250.077	-0.627515	0.775527	-0.809146	0.418431	0.885633	NS
hsa-miR-181a-2-3p	413.307	-0.522662	0.649544	-0.804661	0.421015	0.885633	NS
hsa-miR-23a-3p	10778.3	0.462042	0.577417	0.800188	0.423602	0.885633	NS
hsa-miR-9-3p	17.0358	-1.3027	1.63107	-0.798679	0.424477	0.885633	NS
hsa-miR-143-3p	23413.8	0.561332	0.703013	0.798466	0.4246	0.885633	NS
hsa-miR-3133	0.471	-3.20149	4.01366	-0.797649	0.425074	0.885633	NS
hsa-miR-3661	0.471	-3.20149	4.01366	-0.797649	0.425074	0.885633	NS
hsa-miR-380-5p	0.471	-3.20149	4.01366	-0.797649	0.425074	0.885633	NS
hsa-miR-186-3p	1.14036	3.12597	3.93089	0.795231	0.426479	0.885633	NS
hsa-miR-4804-5p	1.09474	3.06838	3.93215	0.780331	0.435196	0.885633	NS
hsa-miR-935	1.09474	3.06838	3.93215	0.780331	0.435196	0.885633	NS
novel.122	1.09474	3.06838	3.93215	0.780331	0.435196	0.885633	NS
novel.270	1.09474	3.06838	3.93215	0.780331	0.435196	0.885633	NS
novel.276	1.09474	3.06838	3.93215	0.780331	0.435196	0.885633	NS
hsa-miR-34a-5p	277.104	-0.589331	0.76066	-0.774763	0.43848	0.885633	NS
hsa-miR-23b-5p	48.8184	0.582462	0.753275	0.77324	0.439381	0.885633	NS
hsa-miR-505-3p	26.1505	-1.10938	1.4484	-0.765933	0.443716	0.885633	NS
hsa-miR-409-5p	1.04913	3.00839	3.93351	0.76481	0.444384	0.885633	NS
hsa-miR-6715a-3p	1.04913	3.00839	3.93351	0.76481	0.444384	0.885633	NS
hsa-miR-224-5p	93.5934	-0.567532	0.742602	-0.764248	0.444719	0.885633	NS
hsa-miR-7976	20.1008	-1.66704	2.20357	-0.756521	0.449337	0.885633	NS
hsa-miR-381-3p	111.181	0.565505	0.7476	0.756428	0.449393	0.885633	NS
hsa-miR-532-5p	1861.73	-0.345739	0.457749	-0.755302	0.450068	0.885633	NS
novel.79	56.7787	-0.694737	0.920847	-0.754455	0.450576	0.885633	NS
hsa-miR-296-3p	2.6743	-2.81537	3.74066	-0.75264	0.451666	0.885633	NS
hsa-miR-135a-5p	0.3925	-3.01318	4.02086	-0.749388	0.453624	0.885633	NS
hsa-miR-2276-5p	0.3925	-3.01318	4.02086	-0.749388	0.453624	0.885633	NS
hsa-miR-301a-5p	0.3925	-3.01318	4.02086	-0.749388	0.453624	0.885633	NS
hsa-miR-3129-3p	0.3925	-3.01318	4.02086	-0.749388	0.453624	0.885633	NS
hsa-miR-4648	0.3925	-3.01318	4.02086	-0.749388	0.453624	0.885633	NS
hsa-miR-581	0.3925	-3.01318	4.02086	-0.749388	0.453624	0.885633	NS
hsa-miR-6885-3p	0.3925	-3.01318	4.02086	-0.749388	0.453624	0.885633	NS
hsa-miR-3120-3p	1.00352	2.94579	3.935	0.748614	0.45409	0.885633	NS
hsa-miR-33b-5p	1.00352	2.94579	3.935	0.748614	0.45409	0.885633	NS
hsa-miR-3187-3p	79.97	-0.579066	0.773695	-0.748442	0.454193	0.885633	NS
hsa-miR-511-5p	3.24585	-2.19729	2.93787	-0.747918	0.45451	0.885633	NS
hsa-miR-320e	1.65881	-2.74514	3.67112	-0.747765	0.454602	0.885633	NS
hsa-miR-423-3p	9645.07	0.434734	0.58432	0.744	0.456877	0.885633	NS
hsa-miR-450a-1-3p	3.73794	-2.61337	3.51887	-0.742671	0.457681	0.885633	NS
novel.262	8.47138	-2.22774	3.00678	-0.740906	0.458751	0.885633	NS
hsa-miR-5588-5p	0.957902	2.88035	3.93662	0.731682	0.464363	0.885633	NS
novel.37	0.957902	2.88035	3.93662	0.731682	0.464363	0.885633	NS
novel.104	0.957902	2.88035	3.93662	0.731682	0.464363	0.885633	NS
novel.329	0.957902	2.88035	3.93662	0.731682	0.464363	0.885633	NS
novel.330	0.957902	2.88035	3.93662	0.731682	0.464363	0.885633	NS
hsa-miR-369-5p	45.3786	0.524002	0.71838	0.729421	0.465744	0.885633	NS
hsa-miR-20b-5p	553.831	0.528552	0.726833	0.727199	0.467104	0.885633	NS
hsa-miR-6877-5p	11.075	-1.44496	2.0015	-0.721937	0.470333	0.885633	NS
hsa-miR-320d	156.727	-0.403401	0.560373	-0.719881	0.471598	0.885633	NS
hsa-let-7c-3p	2.55951	-2.24976	3.12701	-0.719459	0.471858	0.885633	NS
hsa-miR-148a-3p	17934.2	0.348306	0.48588	0.716856	0.473463	0.885633	NS
hsa-miR-6750-3p	7.65921	1.87833	2.62832	0.71465	0.474826	0.885633	NS
hsa-miR-19b-3p	2058.49	0.341359	0.478133	0.713942	0.475263	0.885633	NS
hsa-miR-4440	2.24975	-1.99021	2.78869	-0.713671	0.47543	0.885633	NS
hsa-miR-708-5p	8.14045	-1.60186	2.25767	-0.709519	0.478002	0.885633	NS
hsa-miR-2116-3p	5.4899	-1.59746	2.2703	-0.703631	0.481663	0.885633	NS
hsa-miR-15a-3p	3.34694	2.04142	2.91153	0.701149	0.48321	0.885633	NS
hsa-miR-1180-5p	0.866673	2.73979	3.94034	0.695318	0.486856	0.885633	NS
novel.26	0.866673	2.73979	3.94034	0.695318	0.486856	0.885633	NS
novel.70	0.866673	2.73979	3.94034	0.695318	0.486856	0.885633	NS
novel.191	0.866673	2.73979	3.94034	0.695318	0.486856	0.885633	NS
hsa-miR-335-5p	771.44	0.412889	0.596701	0.691954	0.488966	0.885633	NS
hsa-miR-20a-3p	0.314	-2.78789	4.03064	-0.691676	0.489141	0.885633	NS
hsa-miR-376b-5p	0.314	-2.78789	4.03064	-0.691676	0.489141	0.885633	NS
hsa-miR-495-3p	0.314	-2.78789	4.03064	-0.691676	0.489141	0.885633	NS
hsa-miR-5192	0.314	-2.78789	4.03064	-0.691676	0.489141	0.885633	NS
hsa-miR-5586-3p	0.314	-2.78789	4.03064	-0.691676	0.489141	0.885633	NS
hsa-miR-652-5p	0.314	-2.78789	4.03064	-0.691676	0.489141	0.885633	NS
hsa-miR-891a-5p	0.314	-2.78789	4.03064	-0.691676	0.489141	0.885633	NS
hsa-miR-940	0.314	-2.78789	4.03064	-0.691676	0.489141	0.885633	NS
hsa-miR-320b	236.795	-0.423262	0.611974	-0.691634	0.489167	0.885633	NS
hsa-miR-421	250.609	0.432799	0.627234	0.690013	0.490186	0.885633	NS
hsa-miR-222-3p	917.041	-0.295236	0.427892	-0.689979	0.490207	0.885633	NS
hsa-miR-616-3p	5.76609	-1.4814	2.15099	-0.688705	0.491009	0.885633	NS
hsa-miR-23b-3p	469.248	0.310261	0.452255	0.686031	0.492694	0.885633	NS
hsa-miR-181c-5p	23.122	1.08748	1.58868	0.684516	0.493649	0.885633	NS
hsa-miR-941	421.378	-0.528631	0.774236	-0.682778	0.494747	0.885633	NS
hsa-miR-4286	0.85654	2.68996	3.94175	0.682428	0.494968	0.885633	NS
hsa-miR-6810-5p	3.28845	2.01169	2.95982	0.679667	0.496715	0.885633	NS
hsa-miR-1301-3p	256.13	0.379021	0.557927	0.679338	0.496924	0.885633	NS
hsa-miR-5589-5p	0.821059	2.664	3.94251	0.675712	0.499223	0.885633	NS
novel.113	0.821059	2.664	3.94251	0.675712	0.499223	0.885633	NS
novel.283	0.821059	2.664	3.94251	0.675712	0.499223	0.885633	NS
hsa-miR-217	18.0147	-0.992311	1.47399	-0.673213	0.500812	0.885633	NS
hsa-miR-885-3p	128.015	-0.537392	0.799506	-0.672155	0.501485	0.885633	NS
hsa-miR-1233-3p	0.847868	2.64918	3.94294	0.671879	0.501661	0.885633	NS
hsa-miR-29c-5p	20.6927	-1.22098	1.81756	-0.671767	0.501732	0.885633	NS
hsa-miR-4717-3p	2.77888	-2.58088	3.85162	-0.670076	0.502809	0.885633	NS
hsa-miR-6894-3p	2.77888	-2.58088	3.85162	-0.670076	0.502809	0.885633	NS
hsa-miR-5010-3p	25.1931	-1.01737	1.52346	-0.667799	0.504262	0.885633	NS
hsa-miR-122-3p	3.7179	-1.86299	2.7986	-0.665688	0.50561	0.885633	NS
hsa-miR-181d-3p	2.83766	-2.48396	3.77583	-0.657859	0.510629	0.885633	NS
hsa-miR-23c	1.1196	2.20855	3.36589	0.656156	0.511724	0.885633	NS
novel.128	0.775444	2.58399	3.94491	0.655018	0.512456	0.885633	NS
novel.282	0.775444	2.58399	3.94491	0.655018	0.512456	0.885633	NS
hsa-miR-1915-3p	4.02002	-1.84451	2.81916	-0.654275	0.512935	0.885633	NS
hsa-miR-6807-5p	10.0039	1.26913	1.96703	0.645201	0.518797	0.885633	NS
hsa-miR-181a-5p	1383.08	0.397037	0.616781	0.643725	0.519754	0.885633	NS
hsa-miR-1538	5.27896	1.6528	2.59998	0.635696	0.524974	0.885633	NS
hsa-miR-30b-3p	0.72983	2.49926	3.9476	0.633108	0.526663	0.885633	NS
hsa-miR-6515-5p	0.72983	2.49926	3.9476	0.633108	0.526663	0.885633	NS
hsa-miR-6826-5p	0.72983	2.49926	3.9476	0.633108	0.526663	0.885633	NS
novel.88	0.72983	2.49926	3.9476	0.633108	0.526663	0.885633	NS
novel.142	0.72983	2.49926	3.9476	0.633108	0.526663	0.885633	NS
novel.143	0.72983	2.49926	3.9476	0.633108	0.526663	0.885633	NS
novel.253	0.72983	2.49926	3.9476	0.633108	0.526663	0.885633	NS
novel.304	0.72983	2.49926	3.9476	0.633108	0.526663	0.885633	NS
hsa-miR-654-3p	53.9579	-0.411316	0.652211	-0.630648	0.528271	0.885633	NS
hsa-miR-19b-1-5p	0.2355	-2.53843	4.0384	-0.628573	0.529629	0.885633	NS
hsa-miR-4436b-3p	0.2355	-2.53843	4.0384	-0.628573	0.529629	0.885633	NS
hsa-miR-6827-3p	0.2355	-2.53843	4.0384	-0.628573	0.529629	0.885633	NS
hsa-miR-3150a-3p	1.7535	2.42129	3.89048	0.622364	0.533703	0.885633	NS
hsa-miR-23a-5p	12.182	1.00588	1.62804	0.617848	0.536675	0.885633	NS
hsa-miR-455-5p	0.684216	2.40921	3.95063	0.60983	0.541975	0.885633	NS
hsa-miR-4727-3p	0.684216	2.40921	3.95063	0.60983	0.541975	0.885633	NS
hsa-miR-4777-3p	0.684216	2.40921	3.95063	0.60983	0.541975	0.885633	NS
hsa-miR-5004-5p	0.684216	2.40921	3.95063	0.60983	0.541975	0.885633	NS
hsa-miR-5009-3p	0.684216	2.40921	3.95063	0.60983	0.541975	0.885633	NS
hsa-miR-518c-3p	0.684216	2.40921	3.95063	0.60983	0.541975	0.885633	NS
hsa-miR-6812-3p	0.684216	2.40921	3.95063	0.60983	0.541975	0.885633	NS
novel.2	0.684216	2.40921	3.95063	0.60983	0.541975	0.885633	NS
novel.4	0.684216	2.40921	3.95063	0.60983	0.541975	0.885633	NS
novel.38	0.684216	2.40921	3.95063	0.60983	0.541975	0.885633	NS
novel.48	0.684216	2.40921	3.95063	0.60983	0.541975	0.885633	NS
novel.96	0.684216	2.40921	3.95063	0.60983	0.541975	0.885633	NS
novel.152	0.684216	2.40921	3.95063	0.60983	0.541975	0.885633	NS
novel.202	0.684216	2.40921	3.95063	0.60983	0.541975	0.885633	NS
novel.249	0.684216	2.40921	3.95063	0.60983	0.541975	0.885633	NS
novel.320	0.684216	2.40921	3.95063	0.60983	0.541975	0.885633	NS
novel.322	0.684216	2.40921	3.95063	0.60983	0.541975	0.885633	NS
novel.323	0.684216	2.40921	3.95063	0.60983	0.541975	0.885633	NS
hsa-miR-3124-5p	20.324	0.565757	0.931455	0.607391	0.543591	0.885633	NS
hsa-miR-485-3p	167.127	0.527969	0.869619	0.607127	0.543767	0.885633	NS
hsa-miR-519c-5p	0.269682	-2.43433	4.03999	-0.602558	0.546803	0.885633	NS
hsa-miR-522-5p	0.269682	-2.43433	4.03999	-0.602558	0.546803	0.885633	NS
hsa-miR-6796-3p	0.269682	-2.43433	4.03999	-0.602558	0.546803	0.885633	NS
hsa-miR-3940-5p	0.60349	-2.43433	4.03999	-0.602558	0.546803	0.885633	NS
hsa-miR-4523	0.60349	-2.43433	4.03999	-0.602558	0.546803	0.885633	NS
hsa-miR-4635	0.60349	-2.43433	4.03999	-0.602558	0.546803	0.885633	NS
hsa-miR-4723-3p	0.60349	-2.43433	4.03999	-0.602558	0.546803	0.885633	NS
hsa-miR-582-5p	0.60349	-2.43433	4.03999	-0.602558	0.546803	0.885633	NS
hsa-miR-6869-5p	0.60349	-2.43433	4.03999	-0.602558	0.546803	0.885633	NS
hsa-miR-6882-3p	0.60349	-2.43433	4.03999	-0.602558	0.546803	0.885633	NS
hsa-miR-6747-3p	20.6818	0.565621	0.940069	0.60168	0.547387	0.885633	NS
hsa-miR-1295a	1.9678	-2.32019	3.88186	-0.597701	0.55004	0.885633	NS
hsa-miR-6503-3p	2.06007	2.31965	3.88279	0.597418	0.550229	0.885633	NS
hsa-miR-548ad-5p	1.10289	-2.35708	3.94785	-0.597056	0.55047	0.885633	NS
hsa-miR-6764-5p	17.652	0.905124	1.52171	0.594807	0.551973	0.885633	NS
hsa-miR-1277-3p	3.16464	1.76017	2.96336	0.593978	0.552527	0.885633	NS
hsa-miR-26a-2-3p	2.93284	-1.81473	3.0837	-0.588491	0.556203	0.885633	NS
hsa-miR-145-3p	6.5598	-1.45699	2.48431	-0.586476	0.557555	0.885633	NS
hsa-miR-4772-5p	7.62404	1.87307	3.19731	0.585827	0.557992	0.885633	NS
hsa-miR-6842-5p	16.3616	-1.09294	1.86799	-0.585087	0.558489	0.885633	NS
hsa-miR-212-3p	0.638601	2.31314	3.95408	0.585002	0.558546	0.885633	NS
hsa-miR-4473	0.638601	2.31314	3.95408	0.585002	0.558546	0.885633	NS
hsa-miR-6792-5p	0.638601	2.31314	3.95408	0.585002	0.558546	0.885633	NS
novel.10	0.638601	2.31314	3.95408	0.585002	0.558546	0.885633	NS
novel.60	0.638601	2.31314	3.95408	0.585002	0.558546	0.885633	NS
novel.153	0.638601	2.31314	3.95408	0.585002	0.558546	0.885633	NS
novel.204	0.638601	2.31314	3.95408	0.585002	0.558546	0.885633	NS
novel.226	0.638601	2.31314	3.95408	0.585002	0.558546	0.885633	NS
novel.235	0.638601	2.31314	3.95408	0.585002	0.558546	0.885633	NS
novel.328	0.638601	2.31314	3.95408	0.585002	0.558546	0.885633	NS
hsa-miR-320a	9213.4	0.234726	0.401305	0.584908	0.55861	0.885633	NS
hsa-miR-200b-5p	14.8587	-1.13032	1.93671	-0.58363	0.559469	0.885633	NS
hsa-miR-1224-5p	9.3956	1.10721	1.90154	0.582271	0.560384	0.885633	NS
hsa-miR-1273h-3p	20.2374	0.533078	0.920873	0.578884	0.562668	0.885633	NS
hsa-miR-181d-5p	19.2156	0.888022	1.53403	0.57888	0.56267	0.885633	NS
hsa-miR-378g	2.84679	1.51768	2.62638	0.577861	0.563358	0.885633	NS
hsa-miR-30e-3p	347.751	-0.250848	0.435343	-0.576209	0.564474	0.885633	NS
hsa-miR-362-5p	10.9925	0.987056	1.71325	0.576129	0.564528	0.885633	NS
novel.251	2.57564	-2.18352	3.79929	-0.574719	0.565481	0.885633	NS
hsa-miR-3064-5p	13.5924	1.03122	1.80402	0.571624	0.567577	0.885633	NS
hsa-miR-3158-3p	28.2009	0.921384	1.61552	0.570331	0.568453	0.885633	NS
hsa-let-7a-5p	79215.2	0.21756	0.384353	0.566042	0.571365	0.885633	NS
hsa-miR-3150b-3p	12.451	1.03403	1.82803	0.565652	0.57163	0.885633	NS
hsa-miR-141-5p	8.74978	1.4892	2.6443	0.563175	0.573316	0.885633	NS
hsa-miR-1306-3p	1.8108	-2.18115	3.88662	-0.561193	0.574666	0.885633	NS
hsa-miR-192-3p	0.719229	-2.22548	3.96911	-0.5607	0.575002	0.885633	NS
hsa-miR-301b-5p	0.592987	2.21017	3.95802	0.558404	0.576569	0.885633	NS
hsa-miR-4659a-3p	0.592987	2.21017	3.95802	0.558404	0.576569	0.885633	NS
hsa-miR-489-3p	0.592987	2.21017	3.95802	0.558404	0.576569	0.885633	NS
hsa-miR-6737-3p	0.592987	2.21017	3.95802	0.558404	0.576569	0.885633	NS
novel.32	0.592987	2.21017	3.95802	0.558404	0.576569	0.885633	NS
novel.51	0.592987	2.21017	3.95802	0.558404	0.576569	0.885633	NS
novel.59	0.592987	2.21017	3.95802	0.558404	0.576569	0.885633	NS
novel.136	0.592987	2.21017	3.95802	0.558404	0.576569	0.885633	NS
novel.150	0.592987	2.21017	3.95802	0.558404	0.576569	0.885633	NS
novel.181	0.592987	2.21017	3.95802	0.558404	0.576569	0.885633	NS
novel.198	0.592987	2.21017	3.95802	0.558404	0.576569	0.885633	NS
novel.272	0.592987	2.21017	3.95802	0.558404	0.576569	0.885633	NS
novel.278	0.592987	2.21017	3.95802	0.558404	0.576569	0.885633	NS
novel.312	0.592987	2.21017	3.95802	0.558404	0.576569	0.885633	NS
hsa-miR-187-5p	0.157	-2.24703	4.04312	-0.555767	0.57837	0.885633	NS
hsa-miR-188-3p	0.157	-2.24703	4.04312	-0.555767	0.57837	0.885633	NS
hsa-miR-2116-5p	0.157	-2.24703	4.04312	-0.555767	0.57837	0.885633	NS
hsa-miR-378f	0.157	-2.24703	4.04312	-0.555767	0.57837	0.885633	NS
hsa-miR-518f-5p	0.157	-2.24703	4.04312	-0.555767	0.57837	0.885633	NS
hsa-miR-4804-3p	2.53935	-1.74627	3.15623	-0.553276	0.580074	0.885633	NS
hsa-miR-34c-3p	10.5583	-1.10677	2.00414	-0.552243	0.580782	0.885633	NS
hsa-miR-199a-5p	216.603	0.415988	0.755289	0.550766	0.581794	0.885633	NS
hsa-miR-7706	80.8365	0.38324	0.696337	0.550365	0.582069	0.885633	NS
hsa-miR-2276-3p	5.87336	-1.43259	2.6134	-0.548169	0.583576	0.885633	NS
hsa-miR-3186-3p	2.86194	-1.62736	2.98797	-0.544639	0.586002	0.885633	NS
hsa-miR-214-3p	5.98708	-1.19464	2.20136	-0.542683	0.587348	0.885633	NS
hsa-miR-6735-5p	6.82029	1.36253	2.51395	0.54199	0.587825	0.885633	NS
hsa-miR-500a-3p	144.095	-0.27853	0.516004	-0.539782	0.589347	0.885633	NS
hsa-miR-598-3p	198.906	0.373275	0.692753	0.538829	0.590005	0.885633	NS
hsa-miR-484	2579.1	-0.36843	0.686731	-0.536498	0.591614	0.885633	NS
hsa-miR-190a-5p	136.195	-0.476774	0.88935	-0.536093	0.591895	0.885633	NS
hsa-miR-1307-3p	3422.19	-0.214182	0.400625	-0.53462	0.592912	0.885633	NS
hsa-miR-1262	20.5849	1.2545	2.35222	0.533328	0.593807	0.885633	NS
hsa-miR-6791-3p	8.60641	1.25877	2.37065	0.530983	0.595431	0.885633	NS
hsa-miR-1292-5p	21.1539	0.491506	0.926069	0.530745	0.595596	0.885633	NS
hsa-miR-181a-3p	230.439	-0.415618	0.783192	-0.530672	0.595646	0.885633	NS
hsa-miR-6740-5p	0.547372	2.09923	3.96258	0.529764	0.596276	0.885633	NS
hsa-miR-6846-5p	0.547372	2.09923	3.96258	0.529764	0.596276	0.885633	NS
novel.8	0.547372	2.09923	3.96258	0.529764	0.596276	0.885633	NS
novel.19	0.547372	2.09923	3.96258	0.529764	0.596276	0.885633	NS
novel.30	0.547372	2.09923	3.96258	0.529764	0.596276	0.885633	NS
novel.34	0.547372	2.09923	3.96258	0.529764	0.596276	0.885633	NS
novel.63	0.547372	2.09923	3.96258	0.529764	0.596276	0.885633	NS
novel.83	0.547372	2.09923	3.96258	0.529764	0.596276	0.885633	NS
novel.87	0.547372	2.09923	3.96258	0.529764	0.596276	0.885633	NS
novel.107	0.547372	2.09923	3.96258	0.529764	0.596276	0.885633	NS
novel.114	0.547372	2.09923	3.96258	0.529764	0.596276	0.885633	NS
novel.134	0.547372	2.09923	3.96258	0.529764	0.596276	0.885633	NS
novel.164	0.547372	2.09923	3.96258	0.529764	0.596276	0.885633	NS
novel.169	0.547372	2.09923	3.96258	0.529764	0.596276	0.885633	NS
novel.210	0.547372	2.09923	3.96258	0.529764	0.596276	0.885633	NS
novel.212	0.547372	2.09923	3.96258	0.529764	0.596276	0.885633	NS
novel.220	0.547372	2.09923	3.96258	0.529764	0.596276	0.885633	NS
novel.236	0.547372	2.09923	3.96258	0.529764	0.596276	0.885633	NS
novel.257	0.547372	2.09923	3.96258	0.529764	0.596276	0.885633	NS
novel.269	0.547372	2.09923	3.96258	0.529764	0.596276	0.885633	NS
novel.326	0.547372	2.09923	3.96258	0.529764	0.596276	0.885633	NS
hsa-miR-3140-3p	14.2653	0.543409	1.02994	0.527613	0.597768	0.885633	NS
hsa-miR-433-3p	2.96569	-1.60478	3.06044	-0.524362	0.600027	0.885633	NS
hsa-miR-374b-3p	4.50305	1.80315	3.44364	0.523616	0.600546	0.885633	NS
hsa-miR-548j-5p	265.202	-0.305169	0.58572	-0.521014	0.602357	0.885633	NS
hsa-miR-2277-3p	46.4626	0.424271	0.815105	0.520511	0.602707	0.885633	NS
hsa-miR-548ap-5p	0.56997	2.05291	3.96458	0.517813	0.604589	0.885633	NS
hsa-miR-99b-3p	36.1268	-0.481672	0.930733	-0.517518	0.604794	0.885633	NS
hsa-miR-1306-5p	526.93	0.40229	0.781352	0.514865	0.606648	0.885633	NS
hsa-miR-3200-3p	25.1879	0.861438	1.68154	0.512291	0.608447	0.885633	NS
hsa-miR-125b-1-3p	4.30984	-1.42506	2.79224	-0.510366	0.609795	0.885633	NS
hsa-miR-548ay-3p	1.66771	-1.98525	3.89412	-0.509807	0.610187	0.885633	NS
hsa-miR-652-3p	307.281	0.3427	0.674902	0.507777	0.61161	0.885633	NS
hsa-miR-1237-3p	13.6602	-1.06027	2.08905	-0.507539	0.611777	0.885633	NS
hsa-miR-4746-5p	2.35392	1.94779	3.86316	0.504195	0.614125	0.885633	NS
hsa-miR-2110	310.409	-0.256922	0.512341	-0.501467	0.616043	0.885633	NS
hsa-miR-204-3p	0.501758	1.97897	3.96791	0.498743	0.617961	0.885633	NS
hsa-miR-3193	0.501758	1.97897	3.96791	0.498743	0.617961	0.885633	NS
hsa-miR-3944-5p	0.501758	1.97897	3.96791	0.498743	0.617961	0.885633	NS
hsa-miR-4690-3p	0.501758	1.97897	3.96791	0.498743	0.617961	0.885633	NS
hsa-miR-6742-3p	0.501758	1.97897	3.96791	0.498743	0.617961	0.885633	NS
hsa-miR-6802-5p	0.501758	1.97897	3.96791	0.498743	0.617961	0.885633	NS
hsa-miR-6823-5p	0.501758	1.97897	3.96791	0.498743	0.617961	0.885633	NS
hsa-miR-6851-3p	0.501758	1.97897	3.96791	0.498743	0.617961	0.885633	NS
hsa-miR-6895-3p	0.501758	1.97897	3.96791	0.498743	0.617961	0.885633	NS
novel.7	0.501758	1.97897	3.96791	0.498743	0.617961	0.885633	NS
novel.11	0.501758	1.97897	3.96791	0.498743	0.617961	0.885633	NS
novel.49	0.501758	1.97897	3.96791	0.498743	0.617961	0.885633	NS
novel.54	0.501758	1.97897	3.96791	0.498743	0.617961	0.885633	NS
novel.55	0.501758	1.97897	3.96791	0.498743	0.617961	0.885633	NS
novel.81	0.501758	1.97897	3.96791	0.498743	0.617961	0.885633	NS
novel.101	0.501758	1.97897	3.96791	0.498743	0.617961	0.885633	NS
novel.115	0.501758	1.97897	3.96791	0.498743	0.617961	0.885633	NS
novel.116	0.501758	1.97897	3.96791	0.498743	0.617961	0.885633	NS
novel.129	0.501758	1.97897	3.96791	0.498743	0.617961	0.885633	NS
novel.172	0.501758	1.97897	3.96791	0.498743	0.617961	0.885633	NS
novel.180	0.501758	1.97897	3.96791	0.498743	0.617961	0.885633	NS
novel.185	0.501758	1.97897	3.96791	0.498743	0.617961	0.885633	NS
novel.217	0.501758	1.97897	3.96791	0.498743	0.617961	0.885633	NS
novel.223	0.501758	1.97897	3.96791	0.498743	0.617961	0.885633	NS
novel.224	0.501758	1.97897	3.96791	0.498743	0.617961	0.885633	NS
novel.228	0.501758	1.97897	3.96791	0.498743	0.617961	0.885633	NS
novel.237	0.501758	1.97897	3.96791	0.498743	0.617961	0.885633	NS
novel.241	0.501758	1.97897	3.96791	0.498743	0.617961	0.885633	NS
novel.255	0.501758	1.97897	3.96791	0.498743	0.617961	0.885633	NS
novel.264	0.501758	1.97897	3.96791	0.498743	0.617961	0.885633	NS
novel.279	0.501758	1.97897	3.96791	0.498743	0.617961	0.885633	NS
novel.280	0.501758	1.97897	3.96791	0.498743	0.617961	0.885633	NS
novel.293	0.501758	1.97897	3.96791	0.498743	0.617961	0.885633	NS
novel.295	0.501758	1.97897	3.96791	0.498743	0.617961	0.885633	NS
novel.310	0.501758	1.97897	3.96791	0.498743	0.617961	0.885633	NS
novel.311	0.501758	1.97897	3.96791	0.498743	0.617961	0.885633	NS
novel.325	0.501758	1.97897	3.96791	0.498743	0.617961	0.885633	NS
novel.339	0.501758	1.97897	3.96791	0.498743	0.617961	0.885633	NS
hsa-miR-329-5p	1.77792	-1.9247	3.8772	-0.496414	0.619602	0.885633	NS
hsa-miR-301a-3p	61.2028	0.322405	0.651549	0.494828	0.620721	0.885633	NS
hsa-miR-1270	27.0813	-0.480211	0.975394	-0.492325	0.62249	0.885633	NS
hsa-miR-7-1-3p	19.5428	-0.879664	1.7999	-0.48873	0.625033	0.885633	NS
hsa-let-7a-3p	12.7542	0.787359	1.61224	0.488363	0.625293	0.885633	NS
hsa-miR-3679-5p	19.728	0.620993	1.27723	0.486201	0.626825	0.885633	NS
hsa-miR-122-5p	202589	-0.293114	0.611946	-0.478987	0.631948	0.885633	NS
hsa-miR-22-3p	3904.43	0.202754	0.423471	0.47879	0.632088	0.885633	NS
hsa-miR-1910-5p	2.26662	-1.84363	3.85176	-0.478648	0.632189	0.885633	NS
hsa-miR-4738-3p	4.66583	1.24522	2.60254	0.478465	0.632319	0.885633	NS
hsa-miR-197-3p	1840.37	-0.382717	0.80433	-0.475821	0.634202	0.885633	NS
hsa-miR-339-5p	1507.67	0.353899	0.743941	0.475709	0.634282	0.885633	NS
hsa-miR-1227-3p	1.29419	-1.86319	3.924	-0.474818	0.634917	0.885633	NS
hsa-miR-92a-3p	218704	-0.37315	0.789219	-0.472809	0.636349	0.885633	NS
hsa-miR-320c	805.57	-0.211963	0.452077	-0.468866	0.639166	0.885633	NS
hsa-miR-3189-3p	0.456144	1.84766	3.97424	0.464909	0.641997	0.885633	NS
hsa-miR-4766-5p	0.456144	1.84766	3.97424	0.464909	0.641997	0.885633	NS
hsa-miR-490-5p	0.456144	1.84766	3.97424	0.464909	0.641997	0.885633	NS
hsa-miR-656-3p	0.456144	1.84766	3.97424	0.464909	0.641997	0.885633	NS
hsa-miR-6774-3p	0.456144	1.84766	3.97424	0.464909	0.641997	0.885633	NS
hsa-miR-6817-3p	0.456144	1.84766	3.97424	0.464909	0.641997	0.885633	NS
novel.20	0.456144	1.84766	3.97424	0.464909	0.641997	0.885633	NS
novel.24	0.456144	1.84766	3.97424	0.464909	0.641997	0.885633	NS
novel.46	0.456144	1.84766	3.97424	0.464909	0.641997	0.885633	NS
novel.72	0.456144	1.84766	3.97424	0.464909	0.641997	0.885633	NS
novel.78	0.456144	1.84766	3.97424	0.464909	0.641997	0.885633	NS
novel.91	0.456144	1.84766	3.97424	0.464909	0.641997	0.885633	NS
novel.99	0.456144	1.84766	3.97424	0.464909	0.641997	0.885633	NS
novel.103	0.456144	1.84766	3.97424	0.464909	0.641997	0.885633	NS
novel.123	0.456144	1.84766	3.97424	0.464909	0.641997	0.885633	NS
novel.131	0.456144	1.84766	3.97424	0.464909	0.641997	0.885633	NS
novel.132	0.456144	1.84766	3.97424	0.464909	0.641997	0.885633	NS
novel.139	0.456144	1.84766	3.97424	0.464909	0.641997	0.885633	NS
novel.144	0.456144	1.84766	3.97424	0.464909	0.641997	0.885633	NS
novel.157	0.456144	1.84766	3.97424	0.464909	0.641997	0.885633	NS
novel.175	0.456144	1.84766	3.97424	0.464909	0.641997	0.885633	NS
novel.176	0.456144	1.84766	3.97424	0.464909	0.641997	0.885633	NS
novel.216	0.456144	1.84766	3.97424	0.464909	0.641997	0.885633	NS
novel.230	0.456144	1.84766	3.97424	0.464909	0.641997	0.885633	NS
novel.261	0.456144	1.84766	3.97424	0.464909	0.641997	0.885633	NS
novel.284	0.456144	1.84766	3.97424	0.464909	0.641997	0.885633	NS
novel.292	0.456144	1.84766	3.97424	0.464909	0.641997	0.885633	NS
novel.296	0.456144	1.84766	3.97424	0.464909	0.641997	0.885633	NS
novel.297	0.456144	1.84766	3.97424	0.464909	0.641997	0.885633	NS
novel.303	0.456144	1.84766	3.97424	0.464909	0.641997	0.885633	NS
novel.317	0.456144	1.84766	3.97424	0.464909	0.641997	0.885633	NS
hsa-miR-92b-3p	157.765	-0.610341	1.32575	-0.460375	0.645247	0.889148	NS
hsa-miR-3617-5p	3.30908	1.70107	3.70693	0.458888	0.646315	0.889234	NS
hsa-miR-106b-3p	1556.49	0.251492	0.548715	0.45833	0.646716	0.889234	NS
hsa-miR-5187-5p	44.1005	-0.349422	0.771063	-0.453169	0.650427	0.890532	NS
hsa-miR-4433a-5p	0.0785	-1.83089	4.05154	-0.451901	0.65134	0.890532	NS
hsa-miR-518d-5p	0.0785	-1.83089	4.05154	-0.451901	0.65134	0.890532	NS
hsa-miR-520c-5p	0.0785	-1.83089	4.05154	-0.451901	0.65134	0.890532	NS
hsa-miR-548au-5p	0.0785	-1.83089	4.05154	-0.451901	0.65134	0.890532	NS
hsa-miR-3667-3p	1.74385	1.75768	3.89602	0.451147	0.651883	0.890532	NS
hsa-miR-29b-1-5p	4.42629	1.33266	2.96829	0.448967	0.653456	0.891422	NS
hsa-miR-636	26.4647	-0.64539	1.43967	-0.44829	0.653944	0.891422	NS
hsa-miR-29b-3p	105.869	0.353654	0.793842	0.445496	0.655961	0.892332	NS
hsa-miR-4742-3p	14.1332	-0.688222	1.54514	-0.445411	0.656023	0.892332	NS
hsa-miR-3928-3p	27.229	0.442038	0.999676	0.442181	0.658358	0.894547	NS
hsa-miR-3198	21.3912	0.462413	1.052	0.439557	0.660258	0.896166	NS
hsa-miR-493-3p	14.3995	0.679564	1.56019	0.435564	0.663153	0.897262	NS
hsa-miR-196b-5p	254.083	-0.232823	0.535611	-0.434686	0.663791	0.897262	NS
hsa-miR-625-5p	111.504	0.301428	0.697894	0.431911	0.665806	0.897262	NS
hsa-miR-431-5p	304.186	0.277822	0.645112	0.430657	0.666718	0.897262	NS
hsa-miR-323b-3p	31.5213	0.58347	1.35534	0.430496	0.666835	0.897262	NS
hsa-miR-103a-2-5p	0.410529	1.70305	3.98187	0.427702	0.668868	0.897262	NS
hsa-miR-3121-3p	0.410529	1.70305	3.98187	0.427702	0.668868	0.897262	NS
hsa-miR-371b-5p	0.410529	1.70305	3.98187	0.427702	0.668868	0.897262	NS
hsa-miR-6739-3p	0.410529	1.70305	3.98187	0.427702	0.668868	0.897262	NS
hsa-miR-6748-5p	0.410529	1.70305	3.98187	0.427702	0.668868	0.897262	NS
hsa-miR-938	0.410529	1.70305	3.98187	0.427702	0.668868	0.897262	NS
hsa-miR-129-5p	34.921	0.326122	0.766916	0.425239	0.670663	0.897697	NS
hsa-miR-1288-3p	2.02274	-1.44874	3.40964	-0.424895	0.670913	0.897697	NS
novel.321	5.41697	1.41175	3.32826	0.424172	0.671441	0.897697	NS
hsa-miR-483-3p	118.763	-0.59367	1.40335	-0.423039	0.672267	0.897697	NS
hsa-miR-628-5p	47.7573	0.371144	0.880637	0.42145	0.673427	0.897697	NS
hsa-miR-1248	9.62431	-0.714143	1.70382	-0.419144	0.675111	0.897697	NS
hsa-miR-144-5p	363.169	0.300482	0.718748	0.418063	0.675901	0.897697	NS
hsa-miR-548n	1.06929	1.63081	3.90683	0.417426	0.676367	0.897697	NS
hsa-miR-487b-3p	4.6339	-0.955423	2.2917	-0.416905	0.676748	0.897697	NS
hsa-miR-3613-3p	5.55696	-0.886955	2.13053	-0.416307	0.677186	0.897697	NS
hsa-miR-6511a-3p	7.69729	0.897366	2.15879	0.41568	0.677644	0.897697	NS
hsa-miR-18a-3p	66.3589	-0.245051	0.590925	-0.41469	0.678369	0.897697	NS
hsa-miR-4755-3p	2.35784	-1.59204	3.83972	-0.414624	0.678417	0.897697	NS
hsa-miR-6853-3p	1.8603	-1.39115	3.4023	-0.408886	0.682623	0.898897	NS
hsa-miR-215-5p	205.935	-0.275083	0.673291	-0.408565	0.682859	0.898897	NS
hsa-miR-642a-3p	25.2585	-0.565792	1.38505	-0.4085	0.682906	0.898897	NS
hsa-miR-6859-3p	0.607843	-1.61181	3.9735	-0.405642	0.685006	0.898897	NS
hsa-miR-6514-5p	7.42635	-0.995824	2.46527	-0.403941	0.686256	0.898897	NS
hsa-miR-4510	0.649105	-1.60415	4.01613	-0.399426	0.689579	0.898897	NS
hsa-miR-450b-5p	157.62	0.307123	0.770777	0.39846	0.690291	0.898897	NS
hsa-miR-532-3p	251.284	-0.262456	0.660916	-0.39711	0.691286	0.898897	NS
hsa-miR-1-3p	298.412	0.331481	0.836673	0.39619	0.691965	0.898897	NS
hsa-miR-942-5p	291.56	-0.271462	0.690712	-0.393017	0.694307	0.898897	NS
hsa-miR-338-5p	1.5719	-1.5303	3.89417	-0.392971	0.694341	0.898897	NS
hsa-miR-570-3p	1.5719	-1.5303	3.89417	-0.392971	0.694341	0.898897	NS
hsa-miR-107	163.702	0.278378	0.709432	0.392396	0.694766	0.898897	NS
hsa-miR-582-3p	42.9106	0.378727	0.965258	0.392358	0.694794	0.898897	NS
hsa-miR-4775	4.1122	-1.37584	3.53497	-0.389208	0.697123	0.898897	NS
hsa-miR-3130-3p	6.2358	0.924114	2.37449	0.389185	0.697139	0.898897	NS
hsa-miR-3617-3p	0.364915	1.54211	3.99126	0.386372	0.699221	0.898897	NS
hsa-miR-4664-3p	0.364915	1.54211	3.99126	0.386372	0.699221	0.898897	NS
hsa-miR-5187-3p	0.364915	1.54211	3.99126	0.386372	0.699221	0.898897	NS
hsa-miR-665	0.364915	1.54211	3.99126	0.386372	0.699221	0.898897	NS
hsa-miR-6715b-3p	0.364915	1.54211	3.99126	0.386372	0.699221	0.898897	NS
hsa-miR-6726-3p	0.364915	1.54211	3.99126	0.386372	0.699221	0.898897	NS
hsa-miR-6751-3p	0.364915	1.54211	3.99126	0.386372	0.699221	0.898897	NS
hsa-miR-6789-3p	0.364915	1.54211	3.99126	0.386372	0.699221	0.898897	NS
hsa-miR-6799-3p	0.364915	1.54211	3.99126	0.386372	0.699221	0.898897	NS
hsa-miR-6806-3p	0.364915	1.54211	3.99126	0.386372	0.699221	0.898897	NS
hsa-miR-7851-3p	0.364915	1.54211	3.99126	0.386372	0.699221	0.898897	NS
hsa-miR-933	0.364915	1.54211	3.99126	0.386372	0.699221	0.898897	NS
hsa-miR-28-5p	25.214	-0.408179	1.06261	-0.38413	0.700882	0.899778	NS
hsa-miR-1307-5p	50.2766	0.63407	1.65326	0.383527	0.701329	0.899778	NS
hsa-miR-148b-5p	6.37667	0.908931	2.39365	0.379727	0.704148	0.902339	NS
hsa-miR-6731-3p	1.38542	-1.47656	3.89683	-0.378914	0.704752	0.902339	NS
hsa-miR-590-3p	50.2307	-0.490764	1.29981	-0.377566	0.705753	0.902708	NS
hsa-miR-4772-3p	66.5931	0.491605	1.31401	0.374126	0.708311	0.905064	NS
hsa-miR-361-5p	2691.5	-0.222907	0.60383	-0.369155	0.712012	0.908875	NS
hsa-miR-660-3p	1.50953	-1.41716	3.88225	-0.365035	0.715085	0.910212	NS
hsa-miR-6868-3p	6.84576	1.16377	3.18933	0.364894	0.71519	0.910212	NS
hsa-miR-19a-3p	456.882	0.182968	0.5027	0.363971	0.71588	0.910212	NS
novel.301	3.48561	1.32739	3.656	0.363073	0.716551	0.910212	NS
hsa-miR-543	3.3129	-1.29942	3.58036	-0.362931	0.716657	0.910212	NS
hsa-miR-125a-5p	5299.1	-0.218737	0.609416	-0.35893	0.719648	0.912587	NS
hsa-miR-6734-5p	20.6047	-0.43441	1.22011	-0.35604	0.72181	0.912587	NS
hsa-miR-490-3p	1.96037	-1.36758	3.84767	-0.35543	0.722267	0.912587	NS
hsa-miR-378d	0.202614	-1.41685	4.01929	-0.352513	0.724454	0.912587	NS
hsa-miR-142-5p	1158.79	-0.198435	0.563543	-0.35212	0.724748	0.912587	NS
hsa-miR-99b-5p	2394.81	-0.156862	0.445778	-0.351882	0.724926	0.912587	NS
hsa-miR-4676-3p	6.39696	0.719462	2.05786	0.349616	0.726627	0.912587	NS
hsa-miR-3115	3.0986	1.28424	3.67493	0.349459	0.726745	0.912587	NS
hsa-miR-1180-3p	156.955	-0.34642	0.996098	-0.347777	0.728008	0.912587	NS
hsa-miR-128-1-5p	3.06856	-1.03086	2.97401	-0.346623	0.728875	0.912587	NS
hsa-miR-6754-5p	0.653458	-1.37421	3.96982	-0.346165	0.729218	0.912587	NS
hsa-miR-542-5p	14.6719	0.518158	1.49887	0.345698	0.72957	0.912587	NS
hsa-miR-338-3p	180.877	0.238157	0.691821	0.344247	0.730661	0.912587	NS
hsa-miR-502-3p	152.731	-0.23064	0.671851	-0.34329	0.731381	0.912587	NS
hsa-miR-138-5p	0.319301	1.36061	4.00309	0.339891	0.733938	0.912587	NS
hsa-miR-299-3p	0.319301	1.36061	4.00309	0.339891	0.733938	0.912587	NS
hsa-miR-3150a-5p	0.319301	1.36061	4.00309	0.339891	0.733938	0.912587	NS
hsa-miR-3691-3p	0.319301	1.36061	4.00309	0.339891	0.733938	0.912587	NS
hsa-miR-4677-5p	0.319301	1.36061	4.00309	0.339891	0.733938	0.912587	NS
hsa-miR-610	0.319301	1.36061	4.00309	0.339891	0.733938	0.912587	NS
hsa-miR-6865-3p	0.319301	1.36061	4.00309	0.339891	0.733938	0.912587	NS
hsa-miR-424-5p	125.991	0.264583	0.779836	0.339281	0.734398	0.912587	NS
hsa-miR-29a-3p	12915.9	-0.296239	0.879631	-0.336777	0.736285	0.912916	NS
hsa-miR-4732-5p	703.826	0.268886	0.799874	0.336161	0.73675	0.912916	NS
hsa-miR-556-3p	7.46462	0.688835	2.05529	0.335153	0.73751	0.912916	NS
hsa-miR-96-5p	26.4063	-0.317346	0.947021	-0.3351	0.73755	0.912916	NS
hsa-miR-4446-3p	34.4629	-0.608431	1.82735	-0.332958	0.739166	0.913835	NS
hsa-miR-1298-5p	2.33272	-1.27158	3.82774	-0.332202	0.739737	0.913835	NS
hsa-miR-223-5p	2759.75	0.236667	0.719584	0.328895	0.742235	0.916027	NS
novel.106	7.23574	1.00357	3.06026	0.327937	0.742959	0.916027	NS
novel.82	334.045	-0.331455	1.0141	-0.326845	0.743785	0.916152	NS
hsa-miR-4683	2.81103	1.24841	3.83939	0.32516	0.74506	0.91683	NS
hsa-miR-6741-3p	24.5848	-0.47165	1.45742	-0.32362	0.746226	0.917372	NS
hsa-miR-3127-5p	20.2112	-0.361331	1.1225	-0.321898	0.74753	0.917822	NS
hsa-miR-451a	8280.98	-0.20376	0.634331	-0.321221	0.748043	0.917822	NS
hsa-miR-3176	6.78884	0.880836	2.75231	0.320035	0.748942	0.918035	NS
hsa-let-7f-1-3p	2.24725	1.0743	3.37429	0.318377	0.750199	0.918685	NS
hsa-miR-365a-3p	73.5747	-0.409749	1.29757	-0.315782	0.752168	0.919941	NS
hsa-miR-331-3p	38.9329	0.460895	1.46265	0.315109	0.752679	0.919941	NS
hsa-miR-128-3p	2707.88	0.160663	0.513777	0.31271	0.754501	0.921278	NS
hsa-miR-5010-5p	15.5604	-0.466798	1.50326	-0.310524	0.756162	0.922416	NS
hsa-miR-3065-5p	18.2733	-0.300892	0.98164	-0.306519	0.759209	0.92524	NS
hsa-miR-365b-3p	68.5096	-0.395099	1.2996	-0.304016	0.761116	0.92591	NS
hsa-miR-483-5p	1676.6	-0.232503	0.773019	-0.300773	0.763588	0.92591	NS
hsa-miR-641	0.699072	-1.17541	3.96598	-0.296372	0.766946	0.92591	NS
hsa-miR-6516-5p	2.22959	1.12669	3.85003	0.292645	0.769794	0.92591	NS
hsa-miR-3605-3p	9.65652	-0.613137	2.10007	-0.291961	0.770317	0.92591	NS
hsa-miR-4800-5p	2.29983	-1.11366	3.82692	-0.291008	0.771045	0.92591	NS
hsa-miR-877-3p	2.34792	-1.10819	3.82711	-0.289564	0.77215	0.92591	NS
hsa-miR-1271-5p	20.5759	-0.402529	1.39593	-0.288359	0.773072	0.92591	NS
hsa-miR-187-3p	0.273686	1.15545	4.01779	0.287584	0.773665	0.92591	NS
hsa-miR-212-5p	0.273686	1.15545	4.01779	0.287584	0.773665	0.92591	NS
hsa-miR-32-3p	0.273686	1.15545	4.01779	0.287584	0.773665	0.92591	NS
hsa-miR-3680-5p	0.273686	1.15545	4.01779	0.287584	0.773665	0.92591	NS
hsa-miR-4524a-3p	0.273686	1.15545	4.01779	0.287584	0.773665	0.92591	NS
hsa-miR-517c-3p	0.273686	1.15545	4.01779	0.287584	0.773665	0.92591	NS
hsa-miR-6505-3p	0.273686	1.15545	4.01779	0.287584	0.773665	0.92591	NS
hsa-miR-6791-5p	0.273686	1.15545	4.01779	0.287584	0.773665	0.92591	NS
hsa-miR-6800-5p	0.273686	1.15545	4.01779	0.287584	0.773665	0.92591	NS
hsa-miR-6801-5p	0.273686	1.15545	4.01779	0.287584	0.773665	0.92591	NS
hsa-miR-6832-3p	0.273686	1.15545	4.01779	0.287584	0.773665	0.92591	NS
hsa-miR-143-5p	98.9807	-0.169533	0.597613	-0.283684	0.776653	0.928164	NS
hsa-miR-659-5p	9.12148	0.5635	1.98969	0.283209	0.777016	0.928164	NS
hsa-miR-6813-5p	8.41325	-0.675194	2.42746	-0.278148	0.780899	0.929939	NS
hsa-miR-4686	2.37078	-0.888253	3.20074	-0.277515	0.781385	0.929939	NS
hsa-miR-140-5p	531.436	-0.156759	0.565573	-0.277169	0.78165	0.929939	NS
hsa-miR-454-5p	115.302	0.160374	0.582511	0.275315	0.783074	0.929939	NS
hsa-miR-16-5p	1.43331e+06	0.202418	0.735394	0.275251	0.783124	0.929939	NS
hsa-miR-6724-5p	3.28201	-0.862314	3.13379	-0.275166	0.783189	0.929939	NS
hsa-miR-497-5p	35.3498	-0.386572	1.4159	-0.273022	0.784836	0.929939	NS
hsa-miR-30b-5p	123.999	0.241873	0.89119	0.271405	0.78608	0.929939	NS
hsa-miR-1976	1.58048	-1.04675	3.87256	-0.2703	0.78693	0.929939	NS
hsa-miR-6884-5p	2.61478	-0.861452	3.19777	-0.269392	0.787628	0.929939	NS
hsa-let-7c-5p	2660.04	-0.1412	0.527242	-0.267808	0.788847	0.929939	NS
hsa-miR-216a-5p	5.12158	-0.864639	3.25518	-0.265619	0.790532	0.929939	NS
hsa-miR-17-3p	25.9977	0.382179	1.45435	0.262783	0.792718	0.929939	NS
hsa-miR-660-5p	3481.99	0.125375	0.479439	0.261503	0.793704	0.929939	NS
hsa-miR-627-5p	4.37689	-0.877373	3.36519	-0.26072	0.794308	0.929939	NS
hsa-miR-101-3p	9204.07	0.166518	0.645724	0.257878	0.796501	0.929939	NS
hsa-miR-432-5p	1059.9	-0.143937	0.558434	-0.25775	0.7966	0.929939	NS
hsa-let-7i-3p	21.7805	0.363502	1.4273	0.254679	0.798971	0.929939	NS
hsa-miR-328-3p	3320.18	0.189029	0.745847	0.253442	0.799927	0.929939	NS
hsa-miR-5189-3p	12.8987	0.598365	2.38124	0.251283	0.801596	0.929939	NS
hsa-miR-7151-3p	1.19553	-0.977467	3.90345	-0.250411	0.802269	0.929939	NS
hsa-miR-6803-3p	47.769	0.479431	1.91976	0.249735	0.802793	0.929939	NS
hsa-miR-494-3p	9.57391	-0.510893	2.04991	-0.249227	0.803185	0.929939	NS
hsa-miR-6787-5p	0.620572	-0.9871	3.97327	-0.248435	0.803798	0.929939	NS
hsa-miR-505-5p	66.5986	-0.205536	0.830098	-0.247604	0.804441	0.929939	NS
hsa-miR-363-5p	4.9489	0.827776	3.38391	0.244621	0.80675	0.929939	NS
hsa-miR-664a-5p	79.139	-0.169161	0.698685	-0.242113	0.808692	0.929939	NS
hsa-miR-508-3p	8.87657	-0.48623	2.01019	-0.241883	0.808871	0.929939	NS
hsa-miR-98-3p	1.56575	0.932951	3.86998	0.241074	0.809498	0.929939	NS
hsa-miR-675-3p	1.24209	0.944855	3.91941	0.241071	0.8095	0.929939	NS
hsa-miR-99a-3p	9.68989	0.514614	2.14312	0.240123	0.810235	0.929939	NS
novel.315	1.44376	-0.930286	3.87866	-0.239848	0.810448	0.929939	NS
hsa-miR-6780a-5p	5.38816	0.686729	2.86864	0.239392	0.810802	0.929939	NS
hsa-miR-7-5p	729.13	0.140528	0.587183	0.239326	0.810853	0.929939	NS
hsa-miR-4446-5p	0.228072	0.960034	4.02666	0.238419	0.811556	0.929939	NS
hsa-miR-4745-5p	0.228072	0.960034	4.02666	0.238419	0.811556	0.929939	NS
hsa-miR-4753-5p	0.228072	0.960034	4.02666	0.238419	0.811556	0.929939	NS
hsa-miR-495-5p	0.228072	0.960034	4.02666	0.238419	0.811556	0.929939	NS
hsa-miR-550a-5p	0.228072	0.960034	4.02666	0.238419	0.811556	0.929939	NS
hsa-miR-616-5p	0.228072	0.960034	4.02666	0.238419	0.811556	0.929939	NS
hsa-miR-6735-3p	0.228072	0.960034	4.02666	0.238419	0.811556	0.929939	NS
hsa-miR-6815-3p	0.228072	0.960034	4.02666	0.238419	0.811556	0.929939	NS
hsa-miR-6827-5p	0.228072	0.960034	4.02666	0.238419	0.811556	0.929939	NS
hsa-miR-6894-5p	0.228072	0.960034	4.02666	0.238419	0.811556	0.929939	NS
hsa-miR-33a-5p	1.56787	-0.919441	3.86745	-0.237738	0.812084	0.929939	NS
hsa-miR-192-5p	2974.28	-0.0999685	0.421032	-0.237437	0.812318	0.929939	NS
hsa-miR-25-5p	261.602	-0.154513	0.664971	-0.23236	0.816258	0.933605	NS
hsa-miR-3682-3p	16.2177	0.385177	1.68	0.229272	0.818658	0.934883	NS
hsa-miR-4435	2.43667	-0.873131	3.81944	-0.228602	0.819178	0.934883	NS
hsa-miR-25-3p	69826.3	-0.112357	0.492644	-0.228069	0.819593	0.934883	NS
hsa-miR-4654	6.49567	0.618484	2.76027	0.224067	0.822705	0.937588	NS
hsa-miR-7113-5p	3.24186	0.849128	3.81877	0.222357	0.824036	0.937732	NS
hsa-miR-219a-1-3p	7.07031	0.602864	2.71561	0.221999	0.824315	0.937732	NS
hsa-miR-27b-3p	3947.96	0.0832325	0.379223	0.219482	0.826275	0.939036	NS
hsa-miR-409-3p	1234.95	0.0931125	0.429274	0.216907	0.828281	0.939036	NS
hsa-miR-2115-5p	5.96045	-0.598093	2.76053	-0.216659	0.828474	0.939036	NS
hsa-miR-548k	7.29983	0.440107	2.03919	0.215824	0.829125	0.939036	NS
hsa-miR-140-3p	3753.1	0.154166	0.714519	0.215763	0.829173	0.939036	NS
hsa-miR-374b-5p	51.297	0.353417	1.66243	0.21259	0.831647	0.940589	NS
hsa-miR-30c-5p	535.12	-0.118496	0.558684	-0.212098	0.832031	0.940589	NS
hsa-miR-6862-5p	1.48937	-0.810023	3.8732	-0.209136	0.834342	0.94236	NS
hsa-miR-145-5p	117.98	-0.164961	0.805427	-0.204811	0.83772	0.94533	NS
hsa-miR-193a-5p	3499.02	-0.132549	0.655081	-0.202339	0.839651	0.945929	NS
hsa-miR-629-5p	2153.79	0.119972	0.593669	0.202086	0.839849	0.945929	NS
hsa-miR-3615	10039.6	0.133328	0.662457	0.201263	0.840493	0.945929	NS
hsa-miR-4639-5p	1.04383	0.777421	3.90322	0.199174	0.842127	0.946281	NS
hsa-miR-664a-3p	11.9467	0.368699	1.87002	0.197163	0.8437	0.946281	NS
hsa-miR-671-3p	190.973	-0.119341	0.608717	-0.196054	0.844568	0.946281	NS
hsa-miR-548a-3p	3.66072	0.56432	2.93446	0.192308	0.847501	0.946281	NS
hsa-miR-548e-5p	9.94093	-0.46364	2.41141	-0.192269	0.847531	0.946281	NS
hsa-miR-4668-5p	4.55851	0.431368	2.26785	0.19021	0.849145	0.946281	NS
hsa-miR-4521	0.182457	0.761229	4.03045	0.18887	0.850195	0.946281	NS
hsa-miR-4646-3p	0.182457	0.761229	4.03045	0.18887	0.850195	0.946281	NS
hsa-miR-4657	0.182457	0.761229	4.03045	0.18887	0.850195	0.946281	NS
hsa-miR-5194	0.182457	0.761229	4.03045	0.18887	0.850195	0.946281	NS
hsa-miR-6849-3p	0.182457	0.761229	4.03045	0.18887	0.850195	0.946281	NS
hsa-miR-548l	16.0157	-0.250097	1.3263	-0.188568	0.850432	0.946281	NS
hsa-miR-766-3p	39.9631	0.264113	1.40594	0.187855	0.85099	0.946281	NS
hsa-miR-4999-5p	1.9837	0.719911	3.85126	0.186929	0.851716	0.946281	NS
hsa-miR-330-3p	3.26504	-0.549436	2.94552	-0.186533	0.852027	0.946281	NS
hsa-miR-365a-5p	1.16264	-0.718515	3.89877	-0.184293	0.853784	0.947401	NS
hsa-miR-223-3p	317389	0.139018	0.776773	0.178968	0.857963	0.950665	NS
hsa-miR-335-3p	112.53	0.146788	0.823375	0.178276	0.858506	0.950665	NS
hsa-miR-2277-5p	3.87362	-0.639813	3.60109	-0.177672	0.85898	0.950665	NS
hsa-miR-203a-3p	52.8668	-0.172767	0.987839	-0.174894	0.861163	0.952248	NS
hsa-miR-378i	0.887837	-0.630441	3.66822	-0.171865	0.863543	0.954046	NS
hsa-miR-135b-5p	1.3108	-0.664004	3.8902	-0.170686	0.86447	0.954237	NS
hsa-miR-486-5p	683425	0.147572	0.883033	0.16712	0.867276	0.956498	NS
hsa-miR-503-5p	16.538	0.273936	1.66682	0.164346	0.869458	0.95807	NS
hsa-miR-1287-5p	114.594	-0.107414	0.666207	-0.161233	0.87191	0.959936	NS
hsa-let-7d-3p	2477.03	0.100096	0.637984	0.156894	0.875328	0.961262	NS
hsa-miR-4662a-5p	14.295	0.237773	1.5165	0.15679	0.87541	0.961262	NS
hsa-miR-29b-2-5p	4.41813	0.436296	2.79123	0.15631	0.875789	0.961262	NS
hsa-miR-151a-3p	5922.32	-0.0858888	0.555171	-0.154707	0.877053	0.961262	NS
novel.222	11.6597	-0.463796	3.0126	-0.153952	0.877647	0.961262	NS
hsa-miR-3605-5p	4.27365	0.541182	3.53667	0.15302	0.878382	0.961262	NS
hsa-miR-6716-3p	0.952601	0.591304	3.90977	0.151238	0.879788	0.961262	NS
hsa-miR-6843-3p	8.73269	-0.298386	1.98549	-0.150283	0.880541	0.961262	NS
hsa-miR-154-5p	14.9921	0.275779	1.83586	0.150218	0.880593	0.961262	NS
hsa-miR-30c-1-3p	11.6152	0.279629	1.8634	0.150064	0.880714	0.961262	NS
hsa-miR-411-5p	54.5831	0.112493	0.764323	0.14718	0.88299	0.962915	NS
hsa-miR-6820-3p	6.19964	0.390967	2.71156	0.144185	0.885354	0.963491	NS
novel.267	15.4905	-0.26797	1.86562	-0.143636	0.885788	0.963491	NS
novel.43	8.51238	-0.350327	2.44259	-0.143424	0.885955	0.963491	NS
hsa-miR-190b	201.86	0.0628308	0.440442	0.142654	0.886564	0.963491	NS
hsa-miR-486-3p	496.462	0.106487	0.756964	0.140677	0.888125	0.963836	NS
hsa-miR-589-5p	219.374	0.0960031	0.68416	0.140323	0.888405	0.963836	NS
hsa-miR-324-5p	101.182	-0.073214	0.525734	-0.139261	0.889244	0.963919	NS
hsa-miR-296-5p	90.1481	0.183202	1.38899	0.131896	0.895067	0.967448	NS
hsa-miR-15b-3p	124.908	-0.0741266	0.564525	-0.131308	0.895532	0.967448	NS
hsa-miR-580-3p	1.97097	0.500828	3.85024	0.130077	0.896505	0.967448	NS
hsa-miR-3591-3p	0.136843	0.523628	4.03407	0.129802	0.896723	0.967448	NS
hsa-miR-6813-3p	0.136843	0.523628	4.03407	0.129802	0.896723	0.967448	NS
hsa-miR-491-5p	96.8361	0.0918783	0.711485	0.129136	0.89725	0.967448	NS
hsa-miR-6729-5p	0.463572	-0.512345	3.99102	-0.128374	0.897853	0.967448	NS
hsa-miR-3620-3p	1.84251	0.449375	3.57455	0.125715	0.899957	0.968194	NS
hsa-miR-29c-3p	4565.43	-0.0846473	0.674194	-0.125553	0.900085	0.968194	NS
novel.227	2.04417	-0.475311	3.83524	-0.123933	0.901369	0.968194	NS
hsa-miR-576-3p	7.06772	0.23716	1.95411	0.121365	0.903402	0.968194	NS
hsa-miR-1179	9.92471	-0.240025	1.98263	-0.121064	0.90364	0.968194	NS
hsa-miR-221-5p	29.2276	0.112487	0.934988	0.120309	0.904238	0.968194	NS
hsa-miR-432-3p	1.25387	-0.466944	3.88688	-0.120133	0.904377	0.968194	NS
novel.331	10.3161	-0.234386	1.95704	-0.119766	0.904669	0.968194	NS
hsa-miR-542-3p	40.2537	0.175922	1.48099	0.118787	0.905444	0.968205	NS
hsa-miR-550a-3p	5.69935	-0.380043	3.28131	-0.11582	0.907795	0.969899	NS
hsa-miR-93-3p	259.189	-0.0620106	0.551554	-0.112429	0.910483	0.970841	NS
hsa-miR-423-5p	59763.6	0.0460388	0.411589	0.111856	0.910937	0.970841	NS
hsa-miR-6721-5p	46.9182	0.0807465	0.722216	0.111804	0.910979	0.970841	NS
hsa-miR-628-3p	239.874	0.0674493	0.627893	0.107422	0.914454	0.973725	NS
hsa-miR-1185-1-3p	5.92951	-0.279652	2.74278	-0.101959	0.918789	0.977517	NS
hsa-miR-6741-5p	8.8038	-0.172754	1.72849	-0.0999449	0.920388	0.977839	NS
hsa-miR-885-5p	2.42311	0.325807	3.2735	0.0995288	0.920718	0.977839	NS
hsa-miR-6852-5p	138.204	0.0748921	0.761043	0.0984071	0.921609	0.977839	NS
hsa-miR-4685-3p	14.4561	0.154476	1.63207	0.0946507	0.924592	0.977839	NS
hsa-miR-4725-3p	1.0311	0.366017	3.89969	0.0938581	0.925222	0.977839	NS
hsa-miR-7849-3p	1.0311	0.366017	3.89969	0.0938581	0.925222	0.977839	NS
hsa-miR-526b-5p	1.20083	0.363827	3.88568	0.0936327	0.925401	0.977839	NS
hsa-miR-185-3p	276.693	0.0648332	0.701594	0.0924085	0.926373	0.977839	NS
hsa-miR-3680-3p	0.521915	0.361131	3.96012	0.0911921	0.92734	0.977839	NS
hsa-miR-629-3p	21.9673	0.134505	1.4779	0.0910104	0.927484	0.977839	NS
hsa-miR-4669	9.76478	-0.277449	3.05317	-0.0908725	0.927594	0.977839	NS
hsa-miR-509-3p	30.678	0.12327	1.43154	0.0861101	0.931379	0.980019	NS
hsa-miR-7109-3p	1.01402	0.334766	3.94745	0.0848055	0.932416	0.980019	NS
hsa-miR-7155-3p	1.01402	0.334766	3.94745	0.0848055	0.932416	0.980019	NS
hsa-miR-3146	1.71744	-0.325264	3.85512	-0.0843719	0.932761	0.980019	NS
hsa-miR-4714-3p	9.58606	-0.200879	2.46844	-0.0813792	0.93514	0.981491	NS
hsa-miR-144-3p	181.873	0.0733593	0.920255	0.0797163	0.936463	0.981491	NS
hsa-miR-1273c	3.07181	-0.205422	2.66409	-0.0771079	0.938538	0.981491	NS
hsa-miR-142-3p	21639.5	-0.0588787	0.77552	-0.0759215	0.939482	0.981491	NS
hsa-miR-4326	2.59897	-0.285465	3.81383	-0.0748498	0.940334	0.981491	NS
hsa-miR-18b-5p	0.927144	-0.287773	3.91274	-0.0735476	0.94137	0.981491	NS
hsa-miR-548q	2.36985	0.241273	3.31616	0.0727566	0.942	0.981491	NS
hsa-miR-22-5p	48.8761	-0.0536989	0.763817	-0.0703033	0.943952	0.981491	NS
hsa-let-7b-3p	107.843	0.0531194	0.771128	0.0688853	0.945081	0.981491	NS
hsa-miR-151a-5p	1.00533	0.265467	3.90359	0.0680059	0.945781	0.981491	NS
hsa-miR-193b-3p	2.7687	-0.256159	3.77643	-0.0678311	0.94592	0.981491	NS
hsa-miR-125a-3p	16.2898	-0.0966331	1.44761	-0.0667536	0.946778	0.981491	NS
hsa-miR-1294	0.803029	-0.244074	3.92787	-0.0621391	0.950452	0.981491	NS
hsa-miR-6130	0.200198	0.250949	4.03895	0.0621322	0.950458	0.981491	NS
hsa-miR-574-5p	0.541917	-0.246246	3.97702	-0.0619171	0.950629	0.981491	NS
hsa-miR-3191-3p	2.64459	-0.232143	3.81272	-0.0608863	0.95145	0.981491	NS
hsa-miR-3157-5p	5.7714	0.165469	2.746	0.0602582	0.95195	0.981491	NS
hsa-miR-1258	0.0456144	-0.235862	4.04997	-0.058238	0.953559	0.981491	NS
hsa-miR-1290	0.0456144	-0.235862	4.04997	-0.058238	0.953559	0.981491	NS
hsa-miR-1303	0.0456144	-0.235862	4.04997	-0.058238	0.953559	0.981491	NS
hsa-miR-4532	0.0456144	-0.235862	4.04997	-0.058238	0.953559	0.981491	NS
hsa-miR-548u	0.0456144	-0.235862	4.04997	-0.058238	0.953559	0.981491	NS
hsa-miR-579-3p	0.0456144	-0.235862	4.04997	-0.058238	0.953559	0.981491	NS
hsa-miR-6818-3p	0.0456144	-0.235862	4.04997	-0.058238	0.953559	0.981491	NS
hsa-miR-6832-5p	0.0456144	-0.235862	4.04997	-0.058238	0.953559	0.981491	NS
hsa-miR-1255a	3.50679	0.176958	3.11487	0.0568108	0.954696	0.981812	NS
hsa-miR-503-3p	2.28062	-0.178837	3.33708	-0.0535908	0.957261	0.981812	NS
hsa-miR-1246	0.0912287	0.214003	4.03967	0.0529752	0.957752	0.981812	NS
hsa-miR-1299	0.0912287	0.214003	4.03967	0.0529752	0.957752	0.981812	NS
hsa-miR-138-2-3p	0.0912287	0.214003	4.03967	0.0529752	0.957752	0.981812	NS
hsa-miR-6793-5p	12.838	-0.0739767	1.5522	-0.0476592	0.961988	0.983861	NS
hsa-miR-3942-5p	4.29034	-0.129269	2.76111	-0.0468178	0.962658	0.983861	NS
hsa-miR-4429	1.66766	0.138908	3.0468	0.0455914	0.963636	0.983861	NS
hsa-miR-4508	0.476301	0.179634	3.97204	0.0452245	0.963928	0.983861	NS
hsa-miR-6793-3p	0.476301	0.179634	3.97204	0.0452245	0.963928	0.983861	NS
hsa-miR-3940-3p	6.93043	0.0914693	2.05036	0.0446112	0.964417	0.983861	NS
novel.299	2.03675	0.159136	3.84206	0.0414195	0.966961	0.984132	NS
hsa-miR-183-3p	4.52905	-0.117228	2.86915	-0.040858	0.967409	0.984132	NS
hsa-miR-3909	3.3235	-0.14624	3.6036	-0.0405818	0.967629	0.984132	NS
hsa-miR-4638-5p	4.55983	0.133547	3.5327	0.0378032	0.969845	0.984132	NS
hsa-miR-337-5p	7.3032	-0.0967791	2.5646	-0.0377365	0.969898	0.984132	NS
hsa-miR-130b-5p	62.7946	0.0268663	0.716036	0.0375208	0.97007	0.984132	NS
hsa-miR-28-3p	4316.5	-0.0157866	0.421574	-0.0374468	0.970129	0.984132	NS
hsa-miR-10b-3p	9.76367	-0.0599358	1.70192	-0.0352167	0.971907	0.985146	NS
hsa-miR-1255b-5p	7.58418	-0.0498981	1.54757	-0.0322429	0.974278	0.986759	NS
hsa-miR-664b-3p	7.79977	0.0758637	2.59056	0.0292846	0.976638	0.987829	NS
hsa-miR-146a-5p	49506.2	0.0163501	0.572805	0.0285439	0.977228	0.987829	NS
hsa-miR-4677-3p	2.16086	0.107307	3.83498	0.0279812	0.977677	0.987829	NS
hsa-miR-1284	9.76745	0.0652371	2.56391	0.0254443	0.979701	0.989083	NS
hsa-miR-6855-3p	3.40697	-0.0849583	3.71878	-0.0228458	0.981773	0.989797	NS
hsa-miR-493-5p	39.162	-0.0168503	0.745722	-0.022596	0.981973	0.989797	NS
hsa-miR-4632-3p	3.8406	-0.0596855	3.02515	-0.0197298	0.984259	0.990962	NS
hsa-miR-584-3p	1.06399	0.0747402	3.89626	0.0191825	0.984696	0.990962	NS
hsa-miR-206	58.5811	0.0152376	1.06183	0.0143504	0.98855	0.994051	NS
hsa-miR-3177-3p	5.06418	0.0331667	2.8594	0.0115992	0.990745	0.995467	NS
hsa-miR-939-5p	1.01837	-0.0362025	3.9009	-0.00928056	0.992595	0.996096	NS
hsa-miR-943	0.894258	0.0318412	3.91372	0.00813579	0.993509	0.996096	NS
hsa-miR-3154	4.25571	-0.0273765	3.48604	-0.00785317	0.993734	0.996096	NS
novel.93	8.35457	0.0117492	2.43225	0.00483056	0.996146	0.99752	NS
hsa-miR-4785	4.30899	0.0138983	3.39223	0.00409711	0.996731	0.99752	NS
hsa-miR-873-3p	2.93089	-0.00756671	3.07281	-0.00246247	0.998035	0.998035	NS
