# Supplementary material for: MicroRNA signatures in plasma and plasma exosome during window of implantation for implantation failure following in-vitro fertilization and embryo transfer
Source: Reprod Biol Endocrinol. 2021 Dec 7;19:180. doi: 10.1186/s12958-021-00855-5 (PMC8650536; doi:10.1186/s12958-021-00855-5)
Supplement: Supplementary file 3 — Additional file 3: Supplementary Table 2. Differentially expressed miRNAs in plasma exosomes between the IF group and CP group. [file 12958_2021_855_MOESM3_ESM.xlsx]

## Sheet: DEG_all_regulation_exosome
miRNA_id	baseMean	log2FoldChange	lfcSE	stat	pvalue	padj	Regulation
hsa-miR-6767-5p	19.3117	7.65689	1.87476	4.08419	4.42313e-05	0.0512641	UP
hsa-miR-342-3p	40363.3	-2.27901	0.732491	-3.11131	0.00186258	0.68013	DOWN
hsa-miR-4714-3p	9.79591	-6.78048	2.20408	-3.07632	0.0020957	0.68013	DOWN
hsa-miR-150-3p	629.508	-2.07263	0.684339	-3.02867	0.00245636	0.68013	DOWN
hsa-miR-411-5p	46.7559	-3.23365	1.13535	-2.84815	0.00439744	0.68013	DOWN
hsa-miR-6777-3p	8.248	-6.53753	2.32606	-2.81056	0.00494551	0.68013	DOWN
hsa-miR-125b-5p	12297	2.49965	0.901077	2.77407	0.00553591	0.68013	UP
novel.55	7.55642	6.30185	2.39456	2.63173	0.0084951	0.68013	UP
hsa-miR-455-3p	12.0444	6.97437	2.75894	2.52791	0.0114743	0.68013	UP
hsa-miR-23a-5p	8.34876	-6.55577	2.66607	-2.45896	0.0139339	0.68013	DOWN
hsa-miR-708-5p	6.64929	6.11819	2.4895	2.4576	0.0139867	0.68013	UP
hsa-miR-494-3p	14.5658	-4.35596	1.79627	-2.42501	0.015308	0.68013	DOWN
novel.168	60.1795	-9.40178	3.90755	-2.40605	0.0161259	0.68013	DOWN
hsa-miR-203a-3p	98.0363	2.27188	0.945143	2.40374	0.0162285	0.68013	UP
hsa-miR-192-3p	8.35176	6.44598	2.75546	2.33934	0.0193176	0.68013	UP
hsa-miR-149-5p	7.76244	6.33906	2.72907	2.32279	0.0201904	0.68013	UP
hsa-miR-215-5p	799.117	1.7488	0.773616	2.26056	0.0237865	0.68013	UP
hsa-miR-184	239.567	-4.31014	1.92441	-2.23972	0.0251092	0.68013	DOWN
hsa-miR-487b-5p	6.79743	-6.25757	2.81698	-2.22138	0.0263254	0.68013	DOWN
novel.136	9.00603	6.55382	2.96757	2.20848	0.0272108	0.68013	UP
hsa-let-7f-2-3p	6.9256	6.17426	2.85497	2.16264	0.0305691	0.68013	UP
hsa-miR-99a-5p	1566.95	1.78525	0.825738	2.16201	0.0306174	0.68013	UP
hsa-let-7c-5p	14484.2	1.7694	0.821591	2.15363	0.0312694	0.68013	UP
hsa-miR-192-5p	11796.7	1.90851	0.909393	2.09866	0.0358469	0.68013	UP
hsa-miR-1288-3p	5.04716	-5.82186	2.77843	-2.09538	0.0361371	0.68013	DOWN
hsa-miR-23b-3p	1117.53	1.70468	0.813997	2.0942	0.0362418	0.68013	UP
hsa-miR-432-5p	2313.66	-1.32896	0.640474	-2.07496	0.0379898	0.68013	DOWN
hsa-miR-627-5p	102.572	2.32473	1.1281	2.06075	0.0393267	0.68013	UP
hsa-miR-370-3p	325.6	-1.33142	0.647229	-2.0571	0.0396764	0.68013	DOWN
novel.296	5.9415	-6.05837	2.95149	-2.05265	0.040107	0.68013	DOWN
hsa-miR-219a-1-3p	6.13174	5.99872	2.93102	2.04663	0.0406945	0.68013	UP
hsa-miR-4511	5.88455	-6.0423	3.00478	-2.0109	0.0443363	0.68013	DOWN
hsa-miR-1343-3p	5.54599	-5.9652	2.99198	-1.99373	0.0461819	0.68013	DOWN
hsa-miR-3157-5p	5.35374	-5.9157	3.03071	-1.95192	0.0509477	0.68013	DOWN
hsa-miR-6780a-5p	5.45797	-5.93852	3.07812	-1.92927	0.0536977	0.68013	DOWN
hsa-miR-671-5p	109.05	-1.32708	0.69281	-1.91551	0.0554273	0.68013	DOWN
hsa-miR-17-3p	51.8075	2.05518	1.07731	1.9077	0.0564299	0.68013	UP
hsa-miR-486-5p	475232	-1.0413	0.546028	-1.90704	0.0565151	0.68013	DOWN
hsa-miR-342-5p	7.87949	-4.16114	2.18417	-1.90514	0.0567625	0.68013	DOWN
novel.96	16.3265	7.41345	3.90941	1.89631	0.0579193	0.68013	UP
hsa-miR-483-3p	170.331	2.12948	1.12458	1.89358	0.0582807	0.68013	UP
hsa-miR-3183	5.11512	-5.84408	3.08812	-1.89244	0.058433	0.68013	DOWN
hsa-miR-214-5p	5.17756	5.75483	3.08696	1.86424	0.0622884	0.68013	UP
hsa-miR-409-3p	1412.25	-1.31576	0.706077	-1.86348	0.0623946	0.68013	DOWN
hsa-miR-323a-3p	69.8507	-1.60828	0.868367	-1.85207	0.0640156	0.68013	DOWN
hsa-miR-486-3p	278.02	-1.14067	0.617093	-1.84846	0.0645354	0.68013	DOWN
novel.16	5.0297	5.7148	3.10864	1.83836	0.0660091	0.68013	UP
hsa-miR-146b-3p	151.017	-1.50907	0.824264	-1.83081	0.0671292	0.68013	DOWN
hsa-miR-5192	4.76018	-5.7442	3.15684	-1.8196	0.0688192	0.68013	DOWN
hsa-miR-1-3p	197.283	1.31413	0.72787	1.80545	0.0710048	0.68013	UP
hsa-miR-124-3p	4.73042	-5.72965	3.18395	-1.79954	0.0719326	0.68013	DOWN
hsa-miR-206	212.59	1.36064	0.757934	1.79519	0.0726227	0.68013	UP
novel.23	4.84517	5.65894	3.16041	1.79057	0.0733617	0.68013	UP
novel.111	4.84517	5.65894	3.16041	1.79057	0.0733617	0.68013	UP
novel.141	4.84517	5.65894	3.16041	1.79057	0.0733617	0.68013	UP
hsa-miR-3120-3p	11.9866	3.52332	1.97164	1.787	0.073938	0.68013	UP
hsa-miR-100-5p	714.08	1.55939	0.875907	1.78032	0.0750241	0.68013	UP
hsa-miR-326	309.158	1.21075	0.680495	1.77922	0.0752035	0.68013	UP
hsa-miR-382-5p	3409.66	-1.10798	0.625519	-1.7713	0.0765104	0.68013	DOWN
hsa-miR-125b-2-3p	4.63296	5.59688	3.20244	1.74769	0.0805173	0.68013	UP
novel.202	4.63246	5.59567	3.20236	1.74736	0.0805752	0.68013	UP
hsa-miR-122-3p	182.165	6.531	3.75057	1.74134	0.0816248	0.68013	UP
novel.194	17.4972	3.04782	1.76405	1.72774	0.0840345	0.68013	UP
hsa-miR-874-3p	403.825	-1.15178	0.669123	-1.72133	0.0851917	0.68013	DOWN
hsa-miR-4732-5p	1696.04	-0.909174	0.532442	-1.70755	0.0877191	0.68013	NS
hsa-miR-150-5p	49490.3	-1.05804	0.626533	-1.68872	0.0912726	0.68013	DOWN
novel.169	5.17598	-5.85764	3.49031	-1.67826	0.0932973	0.68013	DOWN
hsa-miR-4433b-5p	425.883	1.28669	0.767866	1.67567	0.0938036	0.68013	UP
hsa-miR-652-5p	4.34071	5.50009	3.29406	1.6697	0.0949787	0.68013	UP
hsa-miR-509-3p	32.5452	2.16307	1.29706	1.66767	0.0953809	0.68013	UP
hsa-miR-133a-3p	28.9473	2.43731	1.46219	1.66689	0.0955355	0.68013	UP
hsa-miR-3940-5p	4.37592	5.51159	3.31251	1.66387	0.0961379	0.68013	UP
hsa-miR-450b-5p	167.278	1.55045	0.933534	1.66084	0.0967448	0.68013	UP
novel.30	4.22139	5.46372	3.29938	1.65598	0.0977257	0.68013	UP
novel.80	4.22139	5.46372	3.29938	1.65598	0.0977257	0.68013	UP
novel.189	4.22139	5.46372	3.29938	1.65598	0.0977257	0.68013	UP
novel.306	4.22139	5.46372	3.29938	1.65598	0.0977257	0.68013	UP
hsa-miR-188-5p	4.95998	-5.80126	3.52935	-1.64372	0.100234	0.68013	NS
hsa-miR-345-3p	3.96682	-5.48124	3.36729	-1.62779	0.10357	0.68013	NS
hsa-miR-629-3p	23.8713	-2.08224	1.28678	-1.61817	0.105625	0.68013	NS
hsa-miR-34a-5p	559.937	1.33367	0.825336	1.61591	0.106113	0.68013	NS
hsa-miR-574-3p	385.547	1.28065	0.801096	1.59863	0.109904	0.68013	NS
hsa-miR-6730-3p	4.72589	-5.72626	3.59552	-1.59261	0.111247	0.68013	NS
hsa-miR-493-5p	21.8275	-2.19729	1.39096	-1.5797	0.114176	0.68013	NS
hsa-miR-379-5p	337.113	-1.00332	0.63647	-1.57638	0.114938	0.68013	NS
hsa-miR-6763-5p	3.87887	5.34211	3.39626	1.57294	0.115733	0.68013	NS
hsa-miR-5194	3.75105	-5.39996	3.44427	-1.56781	0.116926	0.68013	NS
hsa-miR-2115-3p	9.05728	3.32446	2.12281	1.56606	0.117334	0.68013	NS
hsa-miR-5589-5p	4.64569	5.59966	3.61333	1.54972	0.121208	0.68013	NS
hsa-miR-135a-5p	4.42855	-5.63776	3.66511	-1.53823	0.123993	0.68013	NS
novel.1	4.42855	-5.63776	3.66511	-1.53823	0.123993	0.68013	NS
hsa-miR-6735-5p	3.66756	-5.36134	3.48614	-1.5379	0.124072	0.68013	NS
hsa-miR-141-3p	799.711	0.932675	0.608848	1.53187	0.125555	0.68013	NS
hsa-let-7g-5p	18456.5	-0.826326	0.539434	-1.53184	0.125563	0.68013	NS
hsa-miR-146a-3p	3.61966	-5.34275	3.50102	-1.52606	0.126996	0.68013	NS
hsa-miR-6513-3p	31.2302	-2.10689	1.38355	-1.52282	0.127804	0.68013	NS
hsa-miR-450a-2-3p	3.57391	-5.33027	3.50465	-1.52091	0.128282	0.68013	NS
hsa-miR-3177-3p	10.8081	-2.97332	1.95621	-1.51994	0.128526	0.68013	NS
hsa-miR-4672	3.6621	5.25739	3.4732	1.5137	0.130102	0.68013	NS
novel.31	4.41112	5.52359	3.67917	1.50131	0.133275	0.68013	NS
hsa-miR-455-5p	54.9184	5.66286	3.77211	1.50125	0.133292	0.68013	NS
novel.144	4.25141	-5.57886	3.71638	-1.50116	0.133315	0.68013	NS
hsa-miR-4648	3.48156	-5.2931	3.53196	-1.49863	0.13397	0.68013	NS
novel.236	4.19099	-5.56347	3.72293	-1.49438	0.135076	0.68013	NS
hsa-miR-508-3p	19.7111	2.64823	1.7724	1.49415	0.135135	0.68013	NS
hsa-miR-548e-5p	14.2796	-2.71459	1.81972	-1.49177	0.135761	0.68013	NS
hsa-miR-4450	3.42784	-5.27208	3.54775	-1.48603	0.13727	0.68013	NS
hsa-miR-542-5p	3.53475	5.2084	3.51588	1.48139	0.138502	0.68013	NS
hsa-miR-6787-3p	4.2372	5.47133	3.71702	1.47197	0.14103	0.68013	NS
hsa-miR-6810-5p	2.95144	-5.04695	3.43897	-1.46758	0.142219	0.68013	NS
hsa-miR-4676-3p	3.34304	-5.23549	3.5806	-1.46219	0.143691	0.68013	NS
hsa-miR-331-5p	3.40908	-5.25459	3.59769	-1.46054	0.14414	0.68013	NS
hsa-miR-148b-5p	3.41253	-5.25574	3.6229	-1.4507	0.146863	0.68013	NS
hsa-miR-129-5p	40.9871	1.41528	0.976745	1.44897	0.147345	0.68013	NS
hsa-miR-92b-5p	39.8188	1.39238	0.967239	1.43954	0.149998	0.68013	NS
hsa-miR-6513-5p	3.36269	5.1366	3.58158	1.43417	0.151523	0.68013	NS
hsa-miR-223-5p	1651.79	0.931776	0.6581	1.41586	0.156818	0.68013	NS
hsa-miR-490-3p	3.2041	-5.16883	3.65205	-1.41533	0.156973	0.68013	NS
hsa-miR-6764-5p	23.6395	-1.77318	1.25427	-1.41372	0.157445	0.68013	NS
hsa-miR-330-3p	3.23194	-5.17727	3.67768	-1.40775	0.159204	0.68013	NS
hsa-miR-1908-3p	15.5686	2.20188	1.56481	1.40713	0.15939	0.68013	NS
hsa-miR-6837-3p	3.82572	-5.42113	3.8646	-1.40277	0.160687	0.68013	NS
novel.154	3.82572	-5.42113	3.8646	-1.40277	0.160687	0.68013	NS
hsa-miR-33a-5p	10.6729	3.17715	2.27019	1.39951	0.16166	0.68013	NS
hsa-miR-30d-3p	14.8528	2.19124	1.57253	1.39345	0.163485	0.68013	NS
novel.24	3.83996	5.32939	3.84576	1.38578	0.165813	0.68013	NS
novel.68	3.83996	5.32939	3.84576	1.38578	0.165813	0.68013	NS
novel.179	3.85973	5.33086	3.85118	1.38421	0.166293	0.68013	NS
novel.203	3.85973	5.33086	3.85118	1.38421	0.166293	0.68013	NS
hsa-miR-501-5p	3.20273	5.06172	3.66075	1.3827	0.166757	0.68013	NS
hsa-miR-204-5p	100.084	1.18285	0.855801	1.38216	0.166923	0.68013	NS
hsa-miR-1911-5p	3.07313	-5.10821	3.71093	-1.37653	0.168658	0.68013	NS
hsa-miR-451a	9398.17	-0.753481	0.54847	-1.37379	0.169508	0.68013	NS
hsa-miR-340-5p	575.025	1.04413	0.762363	1.3696	0.170813	0.68013	NS
hsa-miR-208b-3p	3.78537	5.30414	3.87612	1.36841	0.171182	0.68013	NS
novel.85	3.78537	5.30414	3.87612	1.36841	0.171182	0.68013	NS
hsa-miR-199b-3p	15819.4	0.767292	0.561279	1.36704	0.171612	0.68013	NS
hsa-miR-4671-3p	2.99566	-5.07665	3.75133	-1.35329	0.175962	0.68013	NS
hsa-miR-431-3p	3.00386	-5.07902	3.75399	-1.35296	0.176067	0.68013	NS
hsa-miR-450a-1-3p	3.67593	5.26044	3.91837	1.34251	0.179431	0.68013	NS
hsa-miR-4786-3p	3.67593	5.26044	3.91837	1.34251	0.179431	0.68013	NS
novel.35	3.67593	5.26044	3.91837	1.34251	0.179431	0.68013	NS
novel.36	3.67593	5.26044	3.91837	1.34251	0.179431	0.68013	NS
novel.45	3.67593	5.26044	3.91837	1.34251	0.179431	0.68013	NS
novel.128	3.67593	5.26044	3.91837	1.34251	0.179431	0.68013	NS
novel.225	3.67593	5.26044	3.91837	1.34251	0.179431	0.68013	NS
novel.213	3.37564	-5.24003	3.92081	-1.33647	0.181397	0.68013	NS
novel.219	3.37564	-5.24003	3.92081	-1.33647	0.181397	0.68013	NS
novel.220	3.37564	-5.24003	3.92081	-1.33647	0.181397	0.68013	NS
novel.221	3.37564	-5.24003	3.92081	-1.33647	0.181397	0.68013	NS
novel.222	3.37564	-5.24003	3.92081	-1.33647	0.181397	0.68013	NS
hsa-miR-4804-5p	2.94453	-5.04555	3.78043	-1.33465	0.181991	0.68013	NS
hsa-miR-199a-3p	31826.6	0.745148	0.559123	1.33271	0.182628	0.68013	NS
hsa-miR-365a-5p	8.95313	3.18602	2.39595	1.32975	0.183599	0.68013	NS
novel.53	3.49214	5.18632	3.91917	1.32332	0.185729	0.68013	NS
novel.88	3.49214	5.18632	3.91917	1.32332	0.185729	0.68013	NS
novel.147	3.49214	5.18632	3.91917	1.32332	0.185729	0.68013	NS
novel.224	3.18856	-5.16383	3.92157	-1.31678	0.187914	0.68013	NS
hsa-miR-641	3.1506	-5.14007	3.92182	-1.31063	0.189981	0.68013	NS
novel.84	3.1506	-5.14007	3.92182	-1.31063	0.189981	0.68013	NS
novel.216	3.1506	-5.14007	3.92182	-1.31063	0.189981	0.68013	NS
novel.41	3.30834	5.10817	3.91986	1.30315	0.192523	0.68013	NS
novel.56	3.30834	5.10817	3.91986	1.30315	0.192523	0.68013	NS
novel.67	3.30834	5.10817	3.91986	1.30315	0.192523	0.68013	NS
novel.283	3.30834	5.10817	3.91986	1.30315	0.192523	0.68013	NS
novel.284	3.30834	5.10817	3.91986	1.30315	0.192523	0.68013	NS
hsa-miR-431-5p	436.315	-1.05044	0.807098	-1.30151	0.193084	0.68013	NS
hsa-miR-296-5p	25.1376	1.51902	1.16745	1.30114	0.19321	0.68013	NS
novel.69	3.26919	5.0925	3.92001	1.29911	0.193908	0.68013	NS
novel.155	3.01142	-5.08137	3.92244	-1.29546	0.195161	0.68013	NS
hsa-miR-2278	3.1779	5.05692	3.92034	1.28992	0.197078	0.68013	NS
hsa-miR-1266-5p	2.92555	-5.03267	3.92298	-1.28287	0.199538	0.68013	NS
hsa-miR-208a-3p	2.92555	-5.03267	3.92298	-1.28287	0.199538	0.68013	NS
novel.33	2.92555	-5.03267	3.92298	-1.28287	0.199538	0.68013	NS
novel.50	2.92555	-5.03267	3.92298	-1.28287	0.199538	0.68013	NS
novel.182	2.92555	-5.03267	3.92298	-1.28287	0.199538	0.68013	NS
hsa-miR-3186-3p	3.12454	5.02556	3.92063	1.28182	0.199905	0.68013	NS
hsa-miR-548a-5p	3.12454	5.02556	3.92063	1.28182	0.199905	0.68013	NS
hsa-miR-6789-3p	3.12454	5.02556	3.92063	1.28182	0.199905	0.68013	NS
hsa-miR-6875-5p	3.12454	5.02556	3.92063	1.28182	0.199905	0.68013	NS
novel.9	3.12454	5.02556	3.92063	1.28182	0.199905	0.68013	NS
novel.38	3.12454	5.02556	3.92063	1.28182	0.199905	0.68013	NS
novel.92	3.12454	5.02556	3.92063	1.28182	0.199905	0.68013	NS
novel.93	3.12454	5.02556	3.92063	1.28182	0.199905	0.68013	NS
novel.229	3.12454	5.02556	3.92063	1.28182	0.199905	0.68013	NS
novel.304	3.12454	5.02556	3.92063	1.28182	0.199905	0.68013	NS
novel.314	3.12454	5.02556	3.92063	1.28182	0.199905	0.68013	NS
hsa-miR-3928-3p	25.5018	1.46345	1.14358	1.27971	0.200648	0.68013	NS
novel.20	3.09712	5.01443	3.92074	1.27895	0.200915	0.68013	NS
hsa-miR-200a-3p	183.97	0.892079	0.700712	1.2731	0.202981	0.68013	NS
hsa-miR-7108-5p	2.83427	-4.99391	3.92342	-1.27285	0.203072	0.68013	NS
novel.89	2.83427	-4.99391	3.92342	-1.27285	0.203072	0.68013	NS
hsa-miR-30e-3p	431.643	0.844232	0.668178	1.26348	0.206415	0.68013	NS
hsa-miR-4437	2.75034	-4.95766	3.92384	-1.26347	0.20642	0.68013	NS
hsa-miR-301a-3p	91.0362	1.00958	0.80023	1.26161	0.207089	0.68013	NS
novel.51	2.94075	4.93792	3.9215	1.25919	0.207962	0.68013	NS
novel.57	2.94075	4.93792	3.9215	1.25919	0.207962	0.68013	NS
novel.58	2.94075	4.93792	3.9215	1.25919	0.207962	0.68013	NS
novel.245	2.94075	4.93792	3.9215	1.25919	0.207962	0.68013	NS
novel.246	2.94075	4.93792	3.9215	1.25919	0.207962	0.68013	NS
novel.247	2.94075	4.93792	3.9215	1.25919	0.207962	0.68013	NS
novel.248	2.94075	4.93792	3.9215	1.25919	0.207962	0.68013	NS
novel.249	2.94075	4.93792	3.9215	1.25919	0.207962	0.68013	NS
novel.264	2.94075	4.93792	3.9215	1.25919	0.207962	0.68013	NS
novel.265	2.94075	4.93792	3.9215	1.25919	0.207962	0.68013	NS
novel.270	2.94075	4.93792	3.9215	1.25919	0.207962	0.68013	NS
novel.271	2.94075	4.93792	3.9215	1.25919	0.207962	0.68013	NS
novel.7	2.92506	4.9319	3.92156	1.25764	0.208524	0.68013	NS
novel.121	2.92506	4.9319	3.92156	1.25764	0.208524	0.68013	NS
hsa-miR-148a-3p	42135.1	0.827358	0.658141	1.25711	0.208713	0.68013	NS
hsa-miR-2276-3p	12.6512	-2.15458	1.71445	-1.25672	0.208856	0.68013	NS
hsa-miR-6769b-3p	2.70051	-4.91662	3.92433	-1.25286	0.210258	0.68013	NS
hsa-miR-6832-5p	2.70051	-4.91662	3.92433	-1.25286	0.210258	0.68013	NS
novel.73	2.70051	-4.91662	3.92433	-1.25286	0.210258	0.68013	NS
novel.107	2.70051	-4.91662	3.92433	-1.25286	0.210258	0.68013	NS
novel.226	2.70051	-4.91662	3.92433	-1.25286	0.210258	0.68013	NS
novel.240	2.70051	-4.91662	3.92433	-1.25286	0.210258	0.68013	NS
novel.309	2.70051	-4.91662	3.92433	-1.25286	0.210258	0.68013	NS
hsa-miR-1250-5p	37.6356	1.17916	0.942958	1.25049	0.21112	0.68013	NS
hsa-miR-4729	2.65713	-4.90081	3.92452	-1.24877	0.211751	0.68013	NS
novel.86	2.65713	-4.90081	3.92452	-1.24877	0.211751	0.68013	NS
hsa-miR-6842-5p	10.728	-2.80223	2.2509	-1.24494	0.213154	0.68013	NS
hsa-miR-210-3p	102.574	1.02215	0.821395	1.24441	0.213348	0.68013	NS
hsa-miR-1228-5p	14.5256	1.98187	1.59545	1.24221	0.21416	0.68013	NS
hsa-miR-548ar-3p	2.78066	4.86485	3.92226	1.24032	0.214859	0.68013	NS
novel.146	2.78066	4.86485	3.92226	1.24032	0.214859	0.68013	NS
novel.256	2.78066	4.86485	3.92226	1.24032	0.214859	0.68013	NS
hsa-miR-6511a-3p	2.59025	-4.85995	3.92503	-1.23819	0.215644	0.68013	NS
novel.100	2.75695	4.84461	3.92248	1.23509	0.216798	0.68013	NS
novel.257	2.75695	4.84461	3.92248	1.23509	0.216798	0.68013	NS
novel.288	2.75695	4.84461	3.92248	1.23509	0.216798	0.68013	NS
novel.295	2.75695	4.84461	3.92248	1.23509	0.216798	0.68013	NS
hsa-miR-1908-5p	97.4873	1.14255	0.93191	1.22603	0.220188	0.68013	NS
novel.25	2.47999	-4.80128	3.92579	-1.22301	0.221326	0.68013	NS
novel.157	2.47999	-4.80128	3.92579	-1.22301	0.221326	0.68013	NS
hsa-miR-3140-5p	2.47547	-4.79043	3.92593	-1.2202	0.222388	0.68013	NS
novel.18	2.47547	-4.79043	3.92593	-1.2202	0.222388	0.68013	NS
novel.52	2.47547	-4.79043	3.92593	-1.2202	0.222388	0.68013	NS
novel.78	2.47547	-4.79043	3.92593	-1.2202	0.222388	0.68013	NS
novel.81	2.47547	-4.79043	3.92593	-1.2202	0.222388	0.68013	NS
novel.133	2.47547	-4.79043	3.92593	-1.2202	0.222388	0.68013	NS
novel.190	2.47547	-4.79043	3.92593	-1.2202	0.222388	0.68013	NS
novel.269	2.47547	-4.79043	3.92593	-1.2202	0.222388	0.68013	NS
novel.274	2.47547	-4.79043	3.92593	-1.2202	0.222388	0.68013	NS
novel.298	2.47547	-4.79043	3.92593	-1.2202	0.222388	0.68013	NS
hsa-miR-143-3p	20520.2	0.892877	0.732138	1.21955	0.222637	0.68013	NS
hsa-miR-339-5p	697.373	-0.860297	0.70646	-1.21776	0.223316	0.68013	NS
hsa-miR-27b-3p	11527.5	0.764252	0.630058	1.21299	0.225135	0.68013	NS
hsa-miR-338-5p	2.57315	4.74484	3.92361	1.20931	0.226545	0.68013	NS
hsa-miR-615-3p	2.57315	4.74484	3.92361	1.20931	0.226545	0.68013	NS
novel.108	2.57315	4.74484	3.92361	1.20931	0.226545	0.68013	NS
novel.286	2.57315	4.74484	3.92361	1.20931	0.226545	0.68013	NS
hsa-miR-556-5p	2.54202	4.73404	3.92373	1.20651	0.227619	0.68013	NS
novel.278	2.35743	-4.73643	3.92666	-1.20622	0.227731	0.68013	NS
hsa-miR-4479	2.51584	4.72093	3.92389	1.20313	0.228927	0.68013	NS
novel.119	2.51584	4.72093	3.92389	1.20313	0.228927	0.68013	NS
novel.166	2.51584	4.72093	3.92389	1.20313	0.228927	0.68013	NS
novel.178	2.51584	4.72093	3.92389	1.20313	0.228927	0.68013	NS
hsa-miR-4772-3p	74.9462	1.31543	1.09684	1.19929	0.230414	0.68013	NS
hsa-miR-3605-5p	8.68906	3.2844	2.7406	1.19842	0.230752	0.68013	NS
hsa-miR-329-3p	24.304	-1.71992	1.43639	-1.19739	0.231153	0.68013	NS
hsa-miR-130b-3p	298.002	-0.780374	0.652678	-1.19565	0.231834	0.68013	NS
hsa-miR-3663-5p	2.30285	-4.69437	3.92724	-1.19533	0.231957	0.68013	NS
novel.97	2.30285	-4.69437	3.92724	-1.19533	0.231957	0.68013	NS
novel.116	2.30285	-4.69437	3.92724	-1.19533	0.231957	0.68013	NS
novel.167	2.30285	-4.69437	3.92724	-1.19533	0.231957	0.68013	NS
novel.299	2.30285	-4.69437	3.92724	-1.19533	0.231957	0.68013	NS
hsa-miR-194-5p	7307.42	1.04572	0.878675	1.19011	0.234004	0.68013	NS
hsa-miR-27b-5p	2.4358	4.67057	3.92449	1.19011	0.234004	0.68013	NS
hsa-miR-33b-5p	2.40887	4.6515	3.92473	1.18518	0.235947	0.68013	NS
novel.177	2.40887	4.6515	3.92473	1.18518	0.235947	0.68013	NS
novel.185	2.40887	4.6515	3.92473	1.18518	0.235947	0.68013	NS
hsa-miR-377-5p	2.22646	-4.65445	3.92782	-1.185	0.236019	0.68013	NS
hsa-miR-6892-5p	2.22646	-4.65445	3.92782	-1.185	0.236019	0.68013	NS
novel.83	2.22646	-4.65445	3.92782	-1.185	0.236019	0.68013	NS
novel.235	2.22646	-4.65445	3.92782	-1.185	0.236019	0.68013	NS
hsa-miR-941	214.765	0.877537	0.740636	1.18484	0.23608	0.68013	NS
hsa-miR-4637	2.25043	-4.65212	3.92785	-1.18439	0.236257	0.68013	NS
hsa-miR-4719	2.25043	-4.65212	3.92785	-1.18439	0.236257	0.68013	NS
novel.64	2.25043	-4.65212	3.92785	-1.18439	0.236257	0.68013	NS
novel.187	2.25043	-4.65212	3.92785	-1.18439	0.236257	0.68013	NS
novel.241	2.25043	-4.65212	3.92785	-1.18439	0.236257	0.68013	NS
novel.260	2.25043	-4.65212	3.92785	-1.18439	0.236257	0.68013	NS
novel.267	2.25043	-4.65212	3.92785	-1.18439	0.236257	0.68013	NS
novel.285	2.25043	-4.65212	3.92785	-1.18439	0.236257	0.68013	NS
novel.99	2.38342	4.64321	3.92483	1.18303	0.236796	0.68013	NS
novel.162	2.38342	4.64321	3.92483	1.18303	0.236796	0.68013	NS
novel.199	2.38342	4.64321	3.92483	1.18303	0.236796	0.68013	NS
novel.211	2.38342	4.64321	3.92483	1.18303	0.236796	0.68013	NS
novel.212	2.38342	4.64321	3.92483	1.18303	0.236796	0.68013	NS
novel.231	2.38342	4.64321	3.92483	1.18303	0.236796	0.68013	NS
hsa-miR-6731-3p	2.23597	-4.64639	3.92793	-1.18291	0.236845	0.68013	NS
hsa-miR-6869-5p	2.38936	4.63767	3.9249	1.1816	0.237364	0.68013	NS
novel.40	2.38936	4.63767	3.9249	1.1816	0.237364	0.68013	NS
novel.135	2.38936	4.63767	3.9249	1.1816	0.237364	0.68013	NS
novel.164	2.38936	4.63767	3.9249	1.1816	0.237364	0.68013	NS
novel.195	2.38936	4.63767	3.9249	1.1816	0.237364	0.68013	NS
novel.196	2.38936	4.63767	3.9249	1.1816	0.237364	0.68013	NS
hsa-miR-873-5p	2.20295	-4.63356	3.92812	-1.17959	0.238165	0.68013	NS
hsa-miR-548q	3.02985	-4.04873	3.43538	-1.17854	0.238582	0.68013	NS
hsa-miR-4638-5p	2.31685	4.59981	3.92538	1.17181	0.241273	0.68013	NS
hsa-miR-125b-1-3p	15.5485	2.19012	1.87198	1.16995	0.242023	0.68013	NS
hsa-miR-1234-3p	2.12571	-4.5789	3.92894	-1.16543	0.243846	0.68013	NS
novel.26	2.12571	-4.5789	3.92894	-1.16543	0.243846	0.68013	NS
novel.27	2.12571	-4.5789	3.92894	-1.16543	0.243846	0.68013	NS
novel.90	2.12571	-4.5789	3.92894	-1.16543	0.243846	0.68013	NS
novel.98	2.12571	-4.5789	3.92894	-1.16543	0.243846	0.68013	NS
novel.127	2.12571	-4.5789	3.92894	-1.16543	0.243846	0.68013	NS
novel.193	2.12571	-4.5789	3.92894	-1.16543	0.243846	0.68013	NS
novel.303	2.12571	-4.5789	3.92894	-1.16543	0.243846	0.68013	NS
novel.316	2.12571	-4.5789	3.92894	-1.16543	0.243846	0.68013	NS
hsa-miR-3942-3p	3.10405	3.97331	3.41578	1.16322	0.244739	0.68013	NS
hsa-miR-26a-2-3p	2.26374	4.56523	3.92583	1.16287	0.244883	0.68013	NS
novel.59	2.09549	-4.56752	3.92912	-1.16248	0.245041	0.68013	NS
novel.297	2.09549	-4.56752	3.92912	-1.16248	0.245041	0.68013	NS
hsa-miR-6507-5p	2.25101	4.56106	3.92589	1.16179	0.245321	0.68013	NS
novel.170	2.25101	4.56106	3.92589	1.16179	0.245321	0.68013	NS
novel.181	2.25101	4.56106	3.92589	1.16179	0.245321	0.68013	NS
novel.301	2.25101	4.56106	3.92589	1.16179	0.245321	0.68013	NS
hsa-miR-548ah-5p	2.23681	4.54447	3.92611	1.1575	0.247069	0.68013	NS
novel.191	2.23681	4.54447	3.92611	1.1575	0.247069	0.68013	NS
novel.293	2.23681	4.54447	3.92611	1.1575	0.247069	0.68013	NS
hsa-miR-3617-5p	2.0586	-4.53998	3.92955	-1.15534	0.247949	0.68013	NS
hsa-miR-580-3p	2.20556	4.52188	3.92641	1.15166	0.249462	0.68013	NS
novel.19	2.20556	4.52188	3.92641	1.15166	0.249462	0.68013	NS
novel.76	2.20556	4.52188	3.92641	1.15166	0.249462	0.68013	NS
novel.126	2.20556	4.52188	3.92641	1.15166	0.249462	0.68013	NS
novel.150	2.20556	4.52188	3.92641	1.15166	0.249462	0.68013	NS
novel.175	2.20556	4.52188	3.92641	1.15166	0.249462	0.68013	NS
novel.176	2.20556	4.52188	3.92641	1.15166	0.249462	0.68013	NS
novel.180	2.20556	4.52188	3.92641	1.15166	0.249462	0.68013	NS
novel.281	2.20556	4.52188	3.92641	1.15166	0.249462	0.68013	NS
novel.282	2.20556	4.52188	3.92641	1.15166	0.249462	0.68013	NS
hsa-miR-6731-5p	2.01092	-4.4932	3.9303	-1.14322	0.252946	0.68013	NS
hsa-miR-3188	2.1186	4.47394	3.92708	1.13925	0.254597	0.68013	NS
novel.70	2.1186	4.47394	3.92708	1.13925	0.254597	0.68013	NS
hsa-miR-6882-3p	1.96453	-4.47501	3.93059	-1.13851	0.254908	0.68013	NS
novel.66	1.96453	-4.47501	3.93059	-1.13851	0.254908	0.68013	NS
hsa-miR-5196-3p	5.7557	-2.88543	2.53515	-1.13817	0.25505	0.68013	NS
hsa-miR-134-5p	1263.7	-0.734298	0.646546	-1.13572	0.256072	0.68013	NS
hsa-miR-1298-5p	1.94856	-4.45337	3.93095	-1.1329	0.257257	0.68013	NS
hsa-miR-3181	1.94856	-4.45337	3.93095	-1.1329	0.257257	0.68013	NS
hsa-miR-4654	1.94856	-4.45337	3.93095	-1.1329	0.257257	0.68013	NS
hsa-miR-6781-5p	1.94856	-4.45337	3.93095	-1.1329	0.257257	0.68013	NS
novel.62	1.94856	-4.45337	3.93095	-1.1329	0.257257	0.68013	NS
novel.160	1.94856	-4.45337	3.93095	-1.1329	0.257257	0.68013	NS
hsa-miR-181d-5p	5.36978	3.14779	2.7796	1.13246	0.257441	0.68013	NS
hsa-miR-668-3p	2.06475	4.42884	3.92772	1.12759	0.259495	0.68013	NS
novel.28	2.06475	4.42884	3.92772	1.12759	0.259495	0.68013	NS
novel.105	2.06475	4.42884	3.92772	1.12759	0.259495	0.68013	NS
hsa-miR-548at-5p	2.03856	4.41309	3.92795	1.12351	0.261221	0.68013	NS
hsa-miR-548ay-3p	2.02176	4.39599	3.9282	1.11909	0.263104	0.68013	NS
novel.21	2.02176	4.39599	3.9282	1.11909	0.263104	0.68013	NS
novel.102	2.02176	4.39599	3.9282	1.11909	0.263104	0.68013	NS
novel.294	2.02176	4.39599	3.9282	1.11909	0.263104	0.68013	NS
hsa-miR-212-5p	1.98619	4.38123	3.92842	1.11526	0.264737	0.68013	NS
hsa-miR-6505-3p	1.98619	4.38123	3.92842	1.11526	0.264737	0.68013	NS
novel.8	1.98619	4.38123	3.92842	1.11526	0.264737	0.68013	NS
novel.145	1.98619	4.38123	3.92842	1.11526	0.264737	0.68013	NS
novel.163	1.98619	4.38123	3.92842	1.11526	0.264737	0.68013	NS
novel.242	1.98619	4.38123	3.92842	1.11526	0.264737	0.68013	NS
novel.258	1.98619	4.38123	3.92842	1.11526	0.264737	0.68013	NS
novel.291	1.98619	4.38123	3.92842	1.11526	0.264737	0.68013	NS
hsa-miR-642a-5p	8.07558	-2.77344	2.48941	-1.1141	0.265238	0.68013	NS
novel.152	1.83356	-4.37616	3.93228	-1.11288	0.265758	0.68013	NS
hsa-miR-1277-3p	1.80034	-4.32801	3.93314	-1.1004	0.271159	0.68013	NS
hsa-miR-6716-3p	1.80034	-4.32801	3.93314	-1.1004	0.271159	0.68013	NS
hsa-miR-7855-5p	1.80034	-4.32801	3.93314	-1.1004	0.271159	0.68013	NS
hsa-miR-3187-5p	1.77142	-4.31587	3.93336	-1.09725	0.272533	0.68013	NS
hsa-miR-6786-3p	1.77142	-4.31587	3.93336	-1.09725	0.272533	0.68013	NS
novel.3	1.77142	-4.31587	3.93336	-1.09725	0.272533	0.68013	NS
novel.37	1.77142	-4.31587	3.93336	-1.09725	0.272533	0.68013	NS
novel.183	1.77142	-4.31587	3.93336	-1.09725	0.272533	0.68013	NS
novel.204	1.77142	-4.31587	3.93336	-1.09725	0.272533	0.68013	NS
novel.205	1.77142	-4.31587	3.93336	-1.09725	0.272533	0.68013	NS
novel.206	1.77142	-4.31587	3.93336	-1.09725	0.272533	0.68013	NS
novel.209	1.77142	-4.31587	3.93336	-1.09725	0.272533	0.68013	NS
novel.227	1.77142	-4.31587	3.93336	-1.09725	0.272533	0.68013	NS
novel.310	1.77142	-4.31587	3.93336	-1.09725	0.272533	0.68013	NS
hsa-miR-1185-2-3p	1.89269	4.30314	3.92962	1.09505	0.273493	0.68013	NS
hsa-miR-4646-3p	1.89269	4.30314	3.92962	1.09505	0.273493	0.68013	NS
hsa-miR-4689	1.89269	4.30314	3.92962	1.09505	0.273493	0.68013	NS
novel.91	1.89269	4.30314	3.92962	1.09505	0.273493	0.68013	NS
novel.132	1.89269	4.30314	3.92962	1.09505	0.273493	0.68013	NS
novel.254	1.89269	4.30314	3.92962	1.09505	0.273493	0.68013	NS
novel.289	1.89269	4.30314	3.92962	1.09505	0.273493	0.68013	NS
hsa-miR-3934-5p	1.87996	4.29905	3.92969	1.09399	0.273958	0.68013	NS
hsa-miR-30a-5p	2066.75	0.835494	0.766521	1.08998	0.275721	0.68013	NS
hsa-miR-217	1.85377	4.28214	3.92996	1.08961	0.275883	0.68013	NS
novel.4	1.85377	4.28214	3.92996	1.08961	0.275883	0.68013	NS
novel.22	1.85377	4.28214	3.92996	1.08961	0.275883	0.68013	NS
novel.139	1.85377	4.28214	3.92996	1.08961	0.275883	0.68013	NS
novel.207	1.85377	4.28214	3.92996	1.08961	0.275883	0.68013	NS
novel.262	1.85377	4.28214	3.92996	1.08961	0.275883	0.68013	NS
hsa-miR-518b	7.64237	2.36931	2.17835	1.08766	0.276745	0.68013	NS
hsa-miR-942-3p	1.72288	-4.27814	3.93406	-1.08746	0.276833	0.68013	NS
hsa-miR-376b-5p	1.70259	-4.27003	3.93421	-1.08536	0.277763	0.68013	NS
novel.43	1.70259	-4.27003	3.93421	-1.08536	0.277763	0.68013	NS
novel.82	1.70259	-4.27003	3.93421	-1.08536	0.277763	0.68013	NS
novel.232	1.70259	-4.27003	3.93421	-1.08536	0.277763	0.68013	NS
novel.255	1.70259	-4.27003	3.93421	-1.08536	0.277763	0.68013	NS
hsa-miR-5010-3p	5.74388	-2.60446	2.40018	-1.08511	0.277872	0.68013	NS
novel.46	1.83797	4.25806	3.93034	1.08338	0.27864	0.68013	NS
novel.101	1.83797	4.25806	3.93034	1.08338	0.27864	0.68013	NS
novel.137	1.83797	4.25806	3.93034	1.08338	0.27864	0.68013	NS
novel.143	1.83797	4.25806	3.93034	1.08338	0.27864	0.68013	NS
novel.165	1.83797	4.25806	3.93034	1.08338	0.27864	0.68013	NS
novel.214	1.83797	4.25806	3.93034	1.08338	0.27864	0.68013	NS
novel.251	1.83797	4.25806	3.93034	1.08338	0.27864	0.68013	NS
novel.266	1.83797	4.25806	3.93034	1.08338	0.27864	0.68013	NS
hsa-miR-1284	17.4319	2.08393	1.92799	1.08088	0.279752	0.68013	NS
hsa-miR-877-5p	20.1095	1.3617	1.26672	1.07497	0.282386	0.68013	NS
hsa-miR-1292-5p	12.3908	1.89789	1.76601	1.07468	0.28252	0.68013	NS
hsa-miR-185-5p	7858.13	0.647519	0.603081	1.07369	0.282964	0.68013	NS
novel.125	15.6173	-2.23206	2.07984	-1.07319	0.283185	0.68013	NS
novel.79	36.4323	-1.4447	1.34887	-1.07104	0.284151	0.68013	NS
hsa-miR-3174	1.72136	4.17573	3.93172	1.06206	0.288208	0.68013	NS
hsa-miR-3622a-5p	1.72136	4.17573	3.93172	1.06206	0.288208	0.68013	NS
novel.60	1.72136	4.17573	3.93172	1.06206	0.288208	0.68013	NS
novel.72	1.72136	4.17573	3.93172	1.06206	0.288208	0.68013	NS
novel.124	1.72136	4.17573	3.93172	1.06206	0.288208	0.68013	NS
novel.151	1.72136	4.17573	3.93172	1.06206	0.288208	0.68013	NS
novel.192	1.72136	4.17573	3.93172	1.06206	0.288208	0.68013	NS
novel.223	1.72136	4.17573	3.93172	1.06206	0.288208	0.68013	NS
novel.261	1.72136	4.17573	3.93172	1.06206	0.288208	0.68013	NS
novel.263	1.72136	4.17573	3.93172	1.06206	0.288208	0.68013	NS
novel.275	1.72136	4.17573	3.93172	1.06206	0.288208	0.68013	NS
novel.313	1.72136	4.17573	3.93172	1.06206	0.288208	0.68013	NS
hsa-miR-19b-1-5p	1.72062	4.16544	3.9319	1.05939	0.28942	0.68013	NS
hsa-miR-548ag	1.72062	4.16544	3.9319	1.05939	0.28942	0.68013	NS
hsa-miR-6762-5p	1.72062	4.16544	3.9319	1.05939	0.28942	0.68013	NS
hsa-miR-7973	1.72062	4.16544	3.9319	1.05939	0.28942	0.68013	NS
novel.17	1.72062	4.16544	3.9319	1.05939	0.28942	0.68013	NS
novel.215	1.72062	4.16544	3.9319	1.05939	0.28942	0.68013	NS
novel.230	1.72062	4.16544	3.9319	1.05939	0.28942	0.68013	NS
novel.290	1.72062	4.16544	3.9319	1.05939	0.28942	0.68013	NS
hsa-miR-518a-3p	1.59428	-4.16388	3.9363	-1.05781	0.29014	0.68013	NS
hsa-miR-6855-3p	1.57917	-4.15827	3.93641	-1.05636	0.290804	0.68013	NS
hsa-miR-4743-5p	1.57162	-4.15548	3.93647	-1.05563	0.291135	0.68013	NS
hsa-miR-6798-3p	1.57162	-4.15548	3.93647	-1.05563	0.291135	0.68013	NS
novel.87	1.57162	-4.15548	3.93647	-1.05563	0.291135	0.68013	NS
novel.113	1.57162	-4.15548	3.93647	-1.05563	0.291135	0.68013	NS
novel.153	1.57162	-4.15548	3.93647	-1.05563	0.291135	0.68013	NS
novel.159	1.57162	-4.15548	3.93647	-1.05563	0.291135	0.68013	NS
novel.239	1.57162	-4.15548	3.93647	-1.05563	0.291135	0.68013	NS
novel.243	1.57162	-4.15548	3.93647	-1.05563	0.291135	0.68013	NS
novel.273	1.57162	-4.15548	3.93647	-1.05563	0.291135	0.68013	NS
novel.287	1.57162	-4.15548	3.93647	-1.05563	0.291135	0.68013	NS
novel.308	1.57162	-4.15548	3.93647	-1.05563	0.291135	0.68013	NS
novel.315	1.57162	-4.15548	3.93647	-1.05563	0.291135	0.68013	NS
hsa-miR-1227-3p	1.5753	-4.13381	3.93692	-1.05001	0.293712	0.68013	NS
hsa-miR-4697-3p	1.5753	-4.13381	3.93692	-1.05001	0.293712	0.68013	NS
hsa-miR-6753-3p	1.5753	-4.13381	3.93692	-1.05001	0.293712	0.68013	NS
hsa-miR-185-3p	195.277	0.686659	0.655366	1.04775	0.294755	0.68013	NS
hsa-miR-520h	1.65417	4.10553	3.93296	1.04388	0.296542	0.68013	NS
hsa-miR-6516-5p	1.65417	4.10553	3.93296	1.04388	0.296542	0.68013	NS
hsa-miR-3912-3p	4.84867	3.01993	2.90715	1.03879	0.298901	0.68013	NS
hsa-miR-1262	15.0919	1.65537	1.59482	1.03797	0.299286	0.68013	NS
hsa-miR-26a-5p	13372.4	0.585852	0.567285	1.03273	0.30173	0.68013	NS
hsa-miR-410-3p	1.58895	4.06085	3.93379	1.0323	0.301931	0.68013	NS
hsa-miR-6799-5p	1.58895	4.06085	3.93379	1.0323	0.301931	0.68013	NS
hsa-miR-7849-3p	1.58895	4.06085	3.93379	1.0323	0.301931	0.68013	NS
novel.32	1.58895	4.06085	3.93379	1.0323	0.301931	0.68013	NS
novel.34	1.58895	4.06085	3.93379	1.0323	0.301931	0.68013	NS
novel.75	1.58895	4.06085	3.93379	1.0323	0.301931	0.68013	NS
novel.112	1.58895	4.06085	3.93379	1.0323	0.301931	0.68013	NS
novel.134	1.58895	4.06085	3.93379	1.0323	0.301931	0.68013	NS
novel.148	1.58895	4.06085	3.93379	1.0323	0.301931	0.68013	NS
novel.158	1.58895	4.06085	3.93379	1.0323	0.301931	0.68013	NS
novel.174	1.58895	4.06085	3.93379	1.0323	0.301931	0.68013	NS
novel.233	1.58895	4.06085	3.93379	1.0323	0.301931	0.68013	NS
novel.252	1.58895	4.06085	3.93379	1.0323	0.301931	0.68013	NS
novel.253	1.58895	4.06085	3.93379	1.0323	0.301931	0.68013	NS
novel.300	1.58895	4.06085	3.93379	1.0323	0.301931	0.68013	NS
hsa-miR-424-5p	325.763	0.81894	0.796363	1.02835	0.303785	0.68013	NS
hsa-miR-939-5p	1.57549	4.04521	3.93408	1.02825	0.303833	0.68013	NS
hsa-miR-548e-3p	9.14907	2.0922	2.0439	1.02363	0.306009	0.68013	NS
hsa-miR-2116-5p	1.44065	-4.03102	3.93913	-1.02333	0.306154	0.68013	NS
novel.6	1.44065	-4.03102	3.93913	-1.02333	0.306154	0.68013	NS
novel.12	1.44065	-4.03102	3.93913	-1.02333	0.306154	0.68013	NS
novel.14	1.44065	-4.03102	3.93913	-1.02333	0.306154	0.68013	NS
novel.15	1.44065	-4.03102	3.93913	-1.02333	0.306154	0.68013	NS
novel.65	1.44065	-4.03102	3.93913	-1.02333	0.306154	0.68013	NS
novel.103	1.44065	-4.03102	3.93913	-1.02333	0.306154	0.68013	NS
novel.106	1.44065	-4.03102	3.93913	-1.02333	0.306154	0.68013	NS
novel.110	1.44065	-4.03102	3.93913	-1.02333	0.306154	0.68013	NS
novel.130	1.44065	-4.03102	3.93913	-1.02333	0.306154	0.68013	NS
novel.188	1.44065	-4.03102	3.93913	-1.02333	0.306154	0.68013	NS
novel.201	1.44065	-4.03102	3.93913	-1.02333	0.306154	0.68013	NS
novel.208	1.44065	-4.03102	3.93913	-1.02333	0.306154	0.68013	NS
novel.210	1.44065	-4.03102	3.93913	-1.02333	0.306154	0.68013	NS
novel.217	1.44065	-4.03102	3.93913	-1.02333	0.306154	0.68013	NS
novel.218	1.44065	-4.03102	3.93913	-1.02333	0.306154	0.68013	NS
novel.272	1.44065	-4.03102	3.93913	-1.02333	0.306154	0.68013	NS
novel.279	1.44065	-4.03102	3.93913	-1.02333	0.306154	0.68013	NS
novel.280	1.44065	-4.03102	3.93913	-1.02333	0.306154	0.68013	NS
novel.305	1.44065	-4.03102	3.93913	-1.02333	0.306154	0.68013	NS
novel.312	1.44065	-4.03102	3.93913	-1.02333	0.306154	0.68013	NS
hsa-miR-26b-5p	21710.9	0.586706	0.574049	1.02205	0.306758	0.68013	NS
hsa-miR-127-5p	1.54856	4.01319	3.93469	1.01995	0.307752	0.68013	NS
hsa-miR-202-5p	1.54856	4.01319	3.93469	1.01995	0.307752	0.68013	NS
hsa-miR-4787-3p	1.54856	4.01319	3.93469	1.01995	0.307752	0.68013	NS
hsa-miR-628-3p	304.836	0.620591	0.60982	1.01766	0.308838	0.68013	NS
hsa-miR-381-3p	179.768	-0.748389	0.737875	-1.01425	0.310464	0.68013	NS
hsa-miR-4734	1.41714	-3.99395	3.93997	-1.0137	0.310725	0.68013	NS
hsa-miR-6821-5p	1.41714	-3.99395	3.93997	-1.0137	0.310725	0.68013	NS
hsa-miR-27a-5p	44.9662	1.31535	1.3006	1.01134	0.311854	0.68013	NS
hsa-miR-4688	1.49619	3.97328	3.93547	1.00961	0.312683	0.68013	NS
hsa-miR-32-5p	110.3	-0.851111	0.844298	-1.00807	0.313421	0.68013	NS
hsa-miR-24-3p	12186.7	0.564065	0.56248	1.00282	0.315949	0.68013	NS
hsa-miR-4750-5p	8.43625	2.41105	2.4109	1.00006	0.31728	0.68013	NS
hsa-miR-3164	1.45654	3.93602	3.93622	0.99995	0.317335	0.68013	NS
novel.47	1.45654	3.93602	3.93622	0.99995	0.317335	0.68013	NS
novel.48	1.45654	3.93602	3.93622	0.99995	0.317335	0.68013	NS
novel.74	1.45654	3.93602	3.93622	0.99995	0.317335	0.68013	NS
novel.173	1.45654	3.93602	3.93622	0.99995	0.317335	0.68013	NS
novel.184	1.45654	3.93602	3.93622	0.99995	0.317335	0.68013	NS
novel.302	1.45654	3.93602	3.93622	0.99995	0.317335	0.68013	NS
novel.307	1.45654	3.93602	3.93622	0.99995	0.317335	0.68013	NS
hsa-miR-4706	1.47037	3.93496	3.93624	0.999675	0.317468	0.68013	NS
hsa-miR-5189-3p	19.4044	1.45592	1.45833	0.998347	0.318111	0.68013	NS
hsa-miR-766-3p	16.1206	-1.63635	1.64557	-0.994392	0.320032	0.68013	NS
hsa-miR-5585-5p	1.35026	-3.90937	3.94196	-0.991732	0.321328	0.68013	NS
hsa-miR-6780b-3p	1.35026	-3.90937	3.94196	-0.991732	0.321328	0.68013	NS
hsa-miR-148b-3p	6186.08	0.586857	0.593239	0.989243	0.322544	0.68013	NS
hsa-miR-20a-3p	1.30968	-3.89479	3.94232	-0.987944	0.32318	0.68013	NS
novel.2	1.30968	-3.89479	3.94232	-0.987944	0.32318	0.68013	NS
novel.29	1.30968	-3.89479	3.94232	-0.987944	0.32318	0.68013	NS
novel.44	1.30968	-3.89479	3.94232	-0.987944	0.32318	0.68013	NS
novel.61	1.30968	-3.89479	3.94232	-0.987944	0.32318	0.68013	NS
novel.114	1.30968	-3.89479	3.94232	-0.987944	0.32318	0.68013	NS
novel.118	1.30968	-3.89479	3.94232	-0.987944	0.32318	0.68013	NS
novel.244	1.30968	-3.89479	3.94232	-0.987944	0.32318	0.68013	NS
novel.268	1.30968	-3.89479	3.94232	-0.987944	0.32318	0.68013	NS
novel.276	1.30968	-3.89479	3.94232	-0.987944	0.32318	0.68013	NS
novel.277	1.30968	-3.89479	3.94232	-0.987944	0.32318	0.68013	NS
hsa-miR-126-5p	20599.1	0.578529	0.587456	0.984805	0.32472	0.68013	NS
hsa-let-7d-5p	2440.9	-0.546846	0.559049	-0.978171	0.32799	0.68013	NS
hsa-miR-200b-3p	71.0643	0.824975	0.84468	0.976671	0.328732	0.68013	NS
hsa-miR-331-3p	46.651	0.884241	0.90542	0.976609	0.328763	0.68013	NS
hsa-miR-1228-3p	1.3765	3.84295	3.93817	0.975821	0.329153	0.68013	NS
hsa-miR-323a-5p	1.3765	3.84295	3.93817	0.975821	0.329153	0.68013	NS
hsa-miR-4677-3p	1.3765	3.84295	3.93817	0.975821	0.329153	0.68013	NS
hsa-miR-4751	1.3765	3.84295	3.93817	0.975821	0.329153	0.68013	NS
hsa-miR-516b-5p	1.3765	3.84295	3.93817	0.975821	0.329153	0.68013	NS
hsa-miR-539-3p	1.3765	3.84295	3.93817	0.975821	0.329153	0.68013	NS
hsa-miR-6851-3p	1.3765	3.84295	3.93817	0.975821	0.329153	0.68013	NS
hsa-miR-6894-5p	1.3765	3.84295	3.93817	0.975821	0.329153	0.68013	NS
hsa-miR-1304-3p	155.234	0.714774	0.734556	0.973069	0.330519	0.68013	NS
hsa-miR-127-3p	204.802	-0.704988	0.729567	-0.96631	0.333889	0.68013	NS
hsa-miR-6793-5p	26.0869	1.23384	1.27724	0.966017	0.334035	0.68013	NS
hsa-miR-18b-3p	1.32412	3.79935	3.93913	0.964514	0.334788	0.68013	NS
hsa-miR-517c-3p	1.32412	3.79935	3.93913	0.964514	0.334788	0.68013	NS
novel.10	1.32412	3.79935	3.93913	0.964514	0.334788	0.68013	NS
novel.11	1.32412	3.79935	3.93913	0.964514	0.334788	0.68013	NS
novel.13	1.32412	3.79935	3.93913	0.964514	0.334788	0.68013	NS
novel.49	1.32412	3.79935	3.93913	0.964514	0.334788	0.68013	NS
novel.54	1.32412	3.79935	3.93913	0.964514	0.334788	0.68013	NS
novel.71	1.32412	3.79935	3.93913	0.964514	0.334788	0.68013	NS
novel.95	1.32412	3.79935	3.93913	0.964514	0.334788	0.68013	NS
novel.140	1.32412	3.79935	3.93913	0.964514	0.334788	0.68013	NS
novel.149	1.32412	3.79935	3.93913	0.964514	0.334788	0.68013	NS
novel.161	1.32412	3.79935	3.93913	0.964514	0.334788	0.68013	NS
novel.171	1.32412	3.79935	3.93913	0.964514	0.334788	0.68013	NS
novel.186	1.32412	3.79935	3.93913	0.964514	0.334788	0.68013	NS
novel.197	1.32412	3.79935	3.93913	0.964514	0.334788	0.68013	NS
novel.250	1.32412	3.79935	3.93913	0.964514	0.334788	0.68013	NS
novel.292	1.32412	3.79935	3.93913	0.964514	0.334788	0.68013	NS
hsa-miR-5003-3p	1.24	-3.80131	3.94468	-0.963655	0.335219	0.68013	NS
hsa-miR-6867-5p	1.24	-3.80131	3.94468	-0.963655	0.335219	0.68013	NS
hsa-miR-643	1.23244	-3.79913	3.94474	-0.963088	0.335503	0.68013	NS
hsa-miR-183-5p	2276.34	-0.65904	0.684526	-0.962768	0.335664	0.68013	NS
hsa-let-7g-3p	51.9134	-0.849388	0.885955	-0.958727	0.337697	0.681252	NS
hsa-miR-365b-5p	6.43624	2.54904	2.66319	0.957139	0.338497	0.681252	NS
hsa-miR-152-3p	1298.67	0.667572	0.699574	0.954254	0.339955	0.681252	NS
hsa-miR-3173-5p	24.1602	1.38694	1.45369	0.954083	0.340042	0.681252	NS
hsa-miR-502-3p	108.965	-0.668256	0.704112	-0.949076	0.342582	0.681252	NS
hsa-miR-1298-3p	1.17872	-3.74433	3.9462	-0.948846	0.342699	0.681252	NS
hsa-miR-5000-3p	1.17872	-3.74433	3.9462	-0.948846	0.342699	0.681252	NS
hsa-miR-5193	1.17872	-3.74433	3.9462	-0.948846	0.342699	0.681252	NS
hsa-miR-224-5p	111.787	0.807279	0.851791	0.947743	0.343261	0.681252	NS
hsa-miR-6843-3p	9.68469	1.95115	2.06079	0.9468	0.343741	0.681252	NS
hsa-miR-144-5p	1150.23	0.525252	0.557679	0.941855	0.346267	0.681252	NS
hsa-miR-30a-3p	376.149	0.728919	0.775466	0.939975	0.34723	0.681252	NS
hsa-miR-3942-5p	10.7049	-1.9619	2.09777	-0.935235	0.349667	0.681252	NS
hsa-miR-205-5p	356.039	0.661789	0.710879	0.930944	0.351883	0.681252	NS
hsa-miR-23a-3p	8495.85	0.508267	0.546325	0.930339	0.352195	0.681252	NS
hsa-miR-6791-5p	4.40341	-2.45849	2.65151	-0.927207	0.353819	0.681252	NS
hsa-miR-100-3p	1.20444	3.64991	3.94264	0.925752	0.354575	0.681252	NS
hsa-miR-2116-3p	1.20444	3.64991	3.94264	0.925752	0.354575	0.681252	NS
hsa-miR-3944-3p	1.20444	3.64991	3.94264	0.925752	0.354575	0.681252	NS
hsa-miR-4651	1.20444	3.64991	3.94264	0.925752	0.354575	0.681252	NS
hsa-miR-518c-3p	1.20444	3.64991	3.94264	0.925752	0.354575	0.681252	NS
hsa-miR-6729-3p	1.20444	3.64991	3.94264	0.925752	0.354575	0.681252	NS
hsa-miR-8072	1.20444	3.64991	3.94264	0.925752	0.354575	0.681252	NS
hsa-miR-135a-3p	1.19171	3.64836	3.94268	0.925349	0.354785	0.681252	NS
hsa-miR-412-5p	1.19171	3.64836	3.94268	0.925349	0.354785	0.681252	NS
hsa-miR-4469	1.19171	3.64836	3.94268	0.925349	0.354785	0.681252	NS
hsa-miR-5584-5p	1.19171	3.64836	3.94268	0.925349	0.354785	0.681252	NS
hsa-miR-6819-5p	1.19171	3.64836	3.94268	0.925349	0.354785	0.681252	NS
hsa-miR-194-3p	37.5631	3.45551	3.74206	0.923426	0.355785	0.681252	NS
hsa-miR-219a-2-3p	24.2553	-1.13626	1.23121	-0.922876	0.356072	0.681252	NS
hsa-miR-4632-3p	1.12521	-3.64348	3.94903	-0.922626	0.356202	0.681252	NS
hsa-miR-4658	1.12521	-3.64348	3.94903	-0.922626	0.356202	0.681252	NS
hsa-miR-5094	1.12521	-3.64348	3.94903	-0.922626	0.356202	0.681252	NS
hsa-miR-296-3p	8.40924	2.24054	2.42844	0.922626	0.356202	0.681252	NS
hsa-miR-3124-5p	20.848	-1.588	1.74001	-0.91264	0.361432	0.686347	NS
hsa-miR-501-3p	421.771	-0.541627	0.593847	-0.912064	0.361735	0.686347	NS
hsa-miR-95-3p	278.259	0.646053	0.709056	0.911146	0.362219	0.686347	NS
hsa-miR-500a-5p	1.06803	-3.581	3.95089	-0.906379	0.364735	0.686347	NS
hsa-miR-1258	1.06285	-3.57891	3.95095	-0.905836	0.365023	0.686347	NS
hsa-let-7b-5p	250821	-0.524249	0.579042	-0.905374	0.365267	0.686347	NS
hsa-miR-4436b-3p	1.04775	-3.57631	3.95103	-0.90516	0.365381	0.686347	NS
hsa-miR-4687-3p	1.04775	-3.57631	3.95103	-0.90516	0.365381	0.686347	NS
hsa-miR-4775	1.04775	-3.57631	3.95103	-0.90516	0.365381	0.686347	NS
hsa-miR-6764-3p	1.04775	-3.57631	3.95103	-0.90516	0.365381	0.686347	NS
hsa-miR-6810-3p	1.04775	-3.57631	3.95103	-0.90516	0.365381	0.686347	NS
hsa-miR-299-3p	7.34585	-2.05469	2.27297	-0.903964	0.366015	0.686425	NS
hsa-miR-199a-5p	288.472	0.567159	0.628807	0.901959	0.367079	0.687309	NS
hsa-miR-16-5p	2.69824e+06	-0.465724	0.518472	-0.898261	0.369046	0.689878	NS
hsa-miR-4489	11.227	-1.76146	1.97147	-0.893474	0.371603	0.69354	NS
hsa-miR-4470	1.10278	3.51798	3.94606	0.891517	0.372652	0.693906	NS
hsa-miR-9-3p	18.1459	1.32648	1.49005	0.890228	0.373344	0.693906	NS
hsa-miR-4510	7.95748	1.75448	1.97605	0.887873	0.374609	0.693906	NS
hsa-miR-1468-5p	84.4582	0.856113	0.965618	0.886596	0.375296	0.693906	NS
hsa-miR-181b-5p	61.4485	0.791539	0.895596	0.883813	0.376797	0.693906	NS
hsa-miR-4446-3p	51.602	-0.878449	0.995787	-0.882166	0.377687	0.693906	NS
hsa-miR-369-5p	35.4438	-1.12912	1.28073	-0.881619	0.377983	0.693906	NS
hsa-miR-4523	1.0593	3.47968	3.94711	0.881576	0.378006	0.693906	NS
hsa-miR-4800-3p	1.0593	3.47968	3.94711	0.881576	0.378006	0.693906	NS
hsa-miR-6770-3p	1.0593	3.47968	3.94711	0.881576	0.378006	0.693906	NS
hsa-let-7e-5p	3888.16	0.530237	0.601943	0.880875	0.378385	0.693906	NS
hsa-miR-942-5p	331.659	-0.52228	0.594132	-0.879064	0.379367	0.694606	NS
hsa-miR-99b-3p	75.0354	0.841496	0.959549	0.87697	0.380503	0.695588	NS
hsa-miR-378a-5p	52.2053	1.22913	1.40463	0.875056	0.381543	0.695849	NS
hsa-miR-138-5p	1.03237	3.427	3.9486	0.867901	0.385449	0.695849	NS
hsa-miR-3128	1.03237	3.427	3.9486	0.867901	0.385449	0.695849	NS
hsa-miR-3620-3p	1.03237	3.427	3.9486	0.867901	0.385449	0.695849	NS
hsa-miR-3691-3p	1.03237	3.427	3.9486	0.867901	0.385449	0.695849	NS
hsa-miR-6504-5p	1.03237	3.427	3.9486	0.867901	0.385449	0.695849	NS
hsa-miR-6510-3p	1.03237	3.427	3.9486	0.867901	0.385449	0.695849	NS
hsa-miR-6866-3p	1.03237	3.427	3.9486	0.867901	0.385449	0.695849	NS
hsa-miR-7706	50.273	0.829629	0.957838	0.866147	0.386409	0.696498	NS
hsa-miR-323b-3p	62.5171	-0.930493	1.07692	-0.864034	0.387569	0.697504	NS
hsa-miR-651-5p	81.4677	0.802658	0.937821	0.855875	0.392067	0.699284	NS
hsa-miR-4748	0.916779	-3.38608	3.95721	-0.855673	0.392178	0.699284	NS
hsa-miR-495-5p	0.916779	-3.38608	3.95721	-0.855673	0.392178	0.699284	NS
hsa-miR-665	0.916779	-3.38608	3.95721	-0.855673	0.392178	0.699284	NS
hsa-miR-6796-5p	0.916779	-3.38608	3.95721	-0.855673	0.392178	0.699284	NS
hsa-miR-7155-3p	0.916779	-3.38608	3.95721	-0.855673	0.392178	0.699284	NS
hsa-let-7b-3p	83.2982	-0.661525	0.78502	-0.842685	0.399405	0.706581	NS
hsa-miR-7-1-3p	9.1714	-1.52337	1.81234	-0.840556	0.400597	0.706581	NS
hsa-miR-6503-5p	0.90017	-3.31733	3.95965	-0.837784	0.402152	0.706581	NS
hsa-miR-6739-3p	0.90017	-3.31733	3.95965	-0.837784	0.402152	0.706581	NS
hsa-miR-6827-3p	0.90017	-3.31733	3.95965	-0.837784	0.402152	0.706581	NS
hsa-miR-299-5p	0.885711	-3.31586	3.95971	-0.837401	0.402367	0.706581	NS
hsa-miR-4745-5p	0.885711	-3.31586	3.95971	-0.837401	0.402367	0.706581	NS
hsa-miR-4773	0.885711	-3.31586	3.95971	-0.837401	0.402367	0.706581	NS
hsa-miR-642b-3p	0.885711	-3.31586	3.95971	-0.837401	0.402367	0.706581	NS
hsa-miR-6501-5p	0.885711	-3.31586	3.95971	-0.837401	0.402367	0.706581	NS
hsa-miR-345-5p	641.997	0.476427	0.572131	0.832723	0.405001	0.708726	NS
hsa-miR-3129-5p	0.926887	3.28862	3.95279	0.831975	0.405423	0.708726	NS
hsa-miR-409-5p	0.926887	3.28862	3.95279	0.831975	0.405423	0.708726	NS
hsa-miR-2355-3p	38.0833	1.00309	1.20853	0.830012	0.406532	0.709594	NS
hsa-miR-200b-5p	14.5963	1.54904	1.87762	0.824999	0.409372	0.713478	NS
hsa-miR-1306-5p	290.43	0.545971	0.664131	0.822084	0.411029	0.714638	NS
hsa-miR-374a-3p	26.4005	1.11492	1.35692	0.821658	0.411272	0.714638	NS
hsa-miR-885-5p	6.74092	2.41631	2.95269	0.818342	0.413162	0.715899	NS
hsa-miR-1248	0.85227	-3.24215	3.96246	-0.818218	0.413233	0.715899	NS
hsa-miR-497-5p	107.01	0.717324	0.880882	0.814325	0.415459	0.718682	NS
hsa-let-7i-3p	39.0964	0.801246	0.989533	0.809722	0.4181	0.719581	NS
hsa-miR-29b-3p	224.618	0.54078	0.669875	0.807286	0.419502	0.719581	NS
hsa-miR-10a-3p	42.6368	0.999158	1.23793	0.807116	0.419599	0.719581	NS
hsa-miR-766-5p	20.6	-1.37717	1.70789	-0.806354	0.420039	0.719581	NS
hsa-miR-221-5p	13.7075	1.51097	1.88562	0.801315	0.422949	0.719581	NS
hsa-miR-197-5p	12.5641	-1.36278	1.70192	-0.800729	0.423288	0.719581	NS
hsa-miR-27a-3p	5968.2	0.48692	0.608814	0.799784	0.423836	0.719581	NS
hsa-miR-1269b	0.860312	3.16324	3.95694	0.799415	0.42405	0.719581	NS
hsa-miR-3150b-5p	0.860312	3.16324	3.95694	0.799415	0.42405	0.719581	NS
hsa-miR-4524a-3p	0.860312	3.16324	3.95694	0.799415	0.42405	0.719581	NS
hsa-miR-4687-5p	0.860312	3.16324	3.95694	0.799415	0.42405	0.719581	NS
hsa-miR-548aw	0.860312	3.16324	3.95694	0.799415	0.42405	0.719581	NS
hsa-miR-6726-3p	0.860312	3.16324	3.95694	0.799415	0.42405	0.719581	NS
hsa-miR-429	31.7218	1.05674	1.33279	0.792878	0.427849	0.724966	NS
hsa-miR-1538	1.71992	3.09908	3.93378	0.787811	0.430807	0.728914	NS
hsa-miR-4660	9.46962	-1.65921	2.11508	-0.784465	0.432767	0.731063	NS
hsa-miR-6724-5p	5.93936	-2.14241	2.73445	-0.783491	0.433339	0.731063	NS
hsa-miR-6721-5p	20.1204	-2.7153	3.47426	-0.781549	0.43448	0.731922	NS
hsa-miR-140-5p	748.524	-0.464373	0.595849	-0.779347	0.435776	0.733039	NS
hsa-miR-320b	278.319	-0.475654	0.611239	-0.77818	0.436463	0.733131	NS
hsa-miR-5001-5p	0.794475	3.06831	3.96032	0.774761	0.438481	0.734392	NS
hsa-miR-6777-5p	0.794475	3.06831	3.96032	0.774761	0.438481	0.734392	NS
hsa-miR-744-5p	2576.09	0.460958	0.599512	0.76889	0.441959	0.738862	NS
hsa-miR-1226-3p	19.9616	1.17093	1.52444	0.768105	0.442425	0.738862	NS
hsa-miR-338-3p	182.999	0.581165	0.759248	0.765449	0.444005	0.739487	NS
hsa-miR-301b-3p	4.23953	2.09436	2.73654	0.76533	0.444075	0.739487	NS
hsa-miR-610	0.708569	-2.99389	3.9728	-0.753598	0.45109	0.749823	NS
hsa-miR-493-3p	40.5884	-1.82345	2.42543	-0.751807	0.452167	0.749823	NS
hsa-miR-122-5p	1.91164e+06	1.31455	1.75255	0.75008	0.453207	0.749823	NS
hsa-miR-92b-3p	43.4482	0.987557	1.31794	0.749316	0.453667	0.749823	NS
hsa-miR-1273c	3.47327	-2.42765	3.24732	-0.747584	0.454711	0.749823	NS
hsa-miR-143-5p	22.544	1.0876	1.45707	0.74643	0.455408	0.749823	NS
hsa-miR-15b-5p	1153.51	0.422509	0.56632	0.746062	0.45563	0.749823	NS
hsa-miR-337-5p	133.501	-0.614412	0.823602	-0.746006	0.455664	0.749823	NS
hsa-miR-1295a	13.5237	1.44647	1.94085	0.745277	0.456104	0.749823	NS
hsa-miR-671-3p	144.224	-0.619963	0.834003	-0.743359	0.457265	0.750665	NS
hsa-miR-218-5p	24.6654	1.02198	1.38749	0.73657	0.461384	0.750946	NS
hsa-miR-4286	1.57266	2.89984	3.93777	0.736417	0.461477	0.750946	NS
hsa-miR-5698	5.4624	-2.03189	2.76625	-0.734529	0.462626	0.750946	NS
hsa-miR-4785	4.75112	2.12695	2.90238	0.732829	0.463663	0.750946	NS
hsa-miR-92a-3p	129514	-0.398168	0.544421	-0.731361	0.464559	0.750946	NS
hsa-miR-33a-3p	0.654842	-2.90811	3.97679	-0.731271	0.464614	0.750946	NS
hsa-miR-4667-5p	0.654842	-2.90811	3.97679	-0.731271	0.464614	0.750946	NS
hsa-miR-548b-3p	0.654842	-2.90811	3.97679	-0.731271	0.464614	0.750946	NS
hsa-miR-664b-3p	0.654842	-2.90811	3.97679	-0.731271	0.464614	0.750946	NS
hsa-miR-6750-5p	0.654842	-2.90811	3.97679	-0.731271	0.464614	0.750946	NS
hsa-miR-4686	31.0881	2.72887	3.73879	0.729881	0.465463	0.750946	NS
hsa-miR-1303	0.711718	2.88533	3.9675	0.727241	0.467078	0.750946	NS
hsa-miR-2277-3p	29.8634	-1.00133	1.38232	-0.724387	0.468828	0.750946	NS
hsa-miR-202-3p	32.204	2.58611	3.59892	0.718581	0.472399	0.750946	NS
hsa-miR-1295b-3p	0.68825	2.84024	3.96941	0.71553	0.474282	0.750946	NS
hsa-miR-138-2-3p	0.68825	2.84024	3.96941	0.71553	0.474282	0.750946	NS
hsa-miR-3155a	0.68825	2.84024	3.96941	0.71553	0.474282	0.750946	NS
hsa-miR-3613-3p	0.68825	2.84024	3.96941	0.71553	0.474282	0.750946	NS
hsa-miR-371a-5p	0.68825	2.84024	3.96941	0.71553	0.474282	0.750946	NS
hsa-miR-4723-3p	0.68825	2.84024	3.96941	0.71553	0.474282	0.750946	NS
hsa-miR-4742-5p	0.68825	2.84024	3.96941	0.71553	0.474282	0.750946	NS
hsa-miR-5006-3p	0.68825	2.84024	3.96941	0.71553	0.474282	0.750946	NS
hsa-miR-513c-5p	0.68825	2.84024	3.96941	0.71553	0.474282	0.750946	NS
hsa-miR-550a-3-5p	0.68825	2.84024	3.96941	0.71553	0.474282	0.750946	NS
hsa-miR-6793-3p	0.68825	2.84024	3.96941	0.71553	0.474282	0.750946	NS
hsa-miR-6883-3p	0.68825	2.84024	3.96941	0.71553	0.474282	0.750946	NS
hsa-miR-378a-3p	1862.3	0.469793	0.659882	0.711935	0.476505	0.751937	NS
hsa-miR-130a-3p	930.7	0.452672	0.637572	0.709994	0.477708	0.751937	NS
hsa-miR-5001-3p	12.3953	-1.58602	2.23866	-0.70847	0.478654	0.751937	NS
hsa-miR-484	1721.09	-0.424106	0.598748	-0.708323	0.478745	0.751937	NS
hsa-miR-1229-5p	0.662062	2.80811	3.97081	0.707189	0.479449	0.751937	NS
hsa-miR-519d-3p	0.662062	2.80811	3.97081	0.707189	0.479449	0.751937	NS
hsa-miR-6737-3p	0.662062	2.80811	3.97081	0.707189	0.479449	0.751937	NS
hsa-miR-330-5p	6.88502	1.62587	2.30366	0.705777	0.480327	0.752296	NS
hsa-miR-3605-3p	16.2121	1.14432	1.62533	0.704054	0.481399	0.752958	NS
novel.237	6.81553	-2.03667	2.9325	-0.694517	0.487358	0.761251	NS
hsa-miR-3065-5p	46.7569	0.826123	1.19324	0.692335	0.488727	0.762361	NS
hsa-miR-99a-3p	20.7339	2.55676	3.74395	0.682904	0.494667	0.770591	NS
hsa-miR-30b-5p	148.51	0.533688	0.785927	0.679056	0.497103	0.773345	NS
hsa-miR-29a-3p	9779.77	-0.403425	0.600408	-0.671918	0.501636	0.777589	NS
hsa-miR-369-3p	32.1101	-0.964942	1.43814	-0.670964	0.502243	0.777589	NS
hsa-miR-140-3p	4690.7	-0.362416	0.54016	-0.670942	0.502258	0.777589	NS
novel.63	8.18594	1.64063	2.44673	0.670539	0.502514	0.777589	NS
hsa-miR-1237-3p	14.9613	2.45779	3.68874	0.666297	0.505221	0.780735	NS
hsa-miR-1294	5.53116	1.85204	2.78542	0.664904	0.506112	0.78107	NS
hsa-miR-3591-5p	6.22981	2.00735	3.02399	0.663809	0.506812	0.781111	NS
hsa-miR-548a-3p	13.4852	1.16855	1.76421	0.662365	0.507738	0.781116	NS
hsa-miR-106a-5p	2.71051	-2.15379	3.27837	-0.65697	0.5112	0.781116	NS
hsa-miR-485-5p	68.9228	-0.69799	1.06605	-0.654742	0.512634	0.781116	NS
hsa-miR-660-3p	2.41903	2.54157	3.88297	0.654541	0.512763	0.781116	NS
hsa-miR-17-5p	663.755	0.370913	0.566964	0.654209	0.512977	0.781116	NS
novel.77	318.211	-0.591923	0.906811	-0.652752	0.513916	0.781116	NS
hsa-miR-30e-5p	3555.35	0.378489	0.581994	0.650332	0.515478	0.781116	NS
hsa-miR-3198	22.7957	0.794855	1.22435	0.649206	0.516205	0.781116	NS
hsa-miR-4668-5p	0.523874	-2.59239	3.99367	-0.649124	0.516258	0.781116	NS
hsa-miR-656-3p	0.523874	-2.59239	3.99367	-0.649124	0.516258	0.781116	NS
hsa-miR-636	19.1396	0.998523	1.53924	0.648712	0.516525	0.781116	NS
hsa-let-7c-3p	2.29269	-2.51213	3.87998	-0.647458	0.517335	0.781116	NS
hsa-miR-1246	0.531426	-2.57873	3.99448	-0.645573	0.518556	0.781116	NS
hsa-miR-3135a	0.531426	-2.57873	3.99448	-0.645573	0.518556	0.781116	NS
hsa-miR-6733-3p	0.531426	-2.57873	3.99448	-0.645573	0.518556	0.781116	NS
hsa-miR-6734-3p	0.531426	-2.57873	3.99448	-0.645573	0.518556	0.781116	NS
hsa-miR-18a-5p	132.091	0.505691	0.78347	0.64545	0.518636	0.781116	NS
hsa-miR-378g	3.69224	1.85605	2.87774	0.64497	0.518946	0.781116	NS
hsa-let-7a-5p	239359	-0.369507	0.574787	-0.642859	0.520316	0.781849	NS
hsa-miR-199b-5p	34.1329	0.721279	1.12324	0.642139	0.520783	0.781849	NS
hsa-miR-548n	7.48617	1.60219	2.50893	0.638596	0.523086	0.784291	NS
hsa-miR-6715a-3p	6.10198	1.72183	2.70388	0.6368	0.524255	0.785028	NS
hsa-miR-6868-3p	3.87681	-2.21849	3.5096	-0.632121	0.527307	0.78858	NS
hsa-miR-4488	0.55139	2.51056	3.98532	0.629951	0.528727	0.789683	NS
hsa-miR-1229-3p	2.40528	2.31323	3.7183	0.622121	0.533863	0.796328	NS
hsa-miR-6791-3p	6.4611	1.66225	2.69446	0.616913	0.537292	0.800366	NS
hsa-miR-26a-1-3p	29.2952	0.655816	1.06686	0.614716	0.538743	0.800366	NS
hsa-miR-3130-3p	3.18678	-2.3035	3.74799	-0.614595	0.538822	0.800366	NS
novel.259	10.2069	1.42043	2.31407	0.613823	0.539332	0.800366	NS
hsa-miR-4467	22.4305	1.04748	1.71115	0.612147	0.540441	0.800516	NS
hsa-miR-374b-5p	17.4456	-1.08134	1.77117	-0.610523	0.541515	0.800516	NS
hsa-miR-190a-5p	503.153	-0.347266	0.570048	-0.609187	0.5424	0.800516	NS
hsa-miR-1295b-5p	0.516187	2.42346	3.99015	0.607359	0.543612	0.800516	NS
hsa-miR-181b-2-3p	0.516187	2.42346	3.99015	0.607359	0.543612	0.800516	NS
hsa-miR-145-3p	4.68872	1.77139	2.91893	0.606862	0.543942	0.800516	NS
hsa-miR-1537-3p	5.16357	1.72577	2.84606	0.606372	0.544268	0.800516	NS
hsa-miR-23c	1.14195	2.37106	3.95141	0.600055	0.54847	0.803602	NS
hsa-miR-1179	7.53526	-1.35817	2.26625	-0.599303	0.548971	0.803602	NS
hsa-miR-151a-3p	7898.93	0.320171	0.534453	0.599063	0.549131	0.803602	NS
hsa-miR-454-5p	31.4912	0.608065	1.01505	0.59905	0.54914	0.803602	NS
hsa-miR-1180-3p	190.431	-0.417731	0.698721	-0.597851	0.549939	0.803758	NS
hsa-miR-182-5p	2046.39	-0.412089	0.692468	-0.595101	0.551776	0.805426	NS
hsa-miR-1307-3p	1796.32	0.341176	0.575219	0.593124	0.553098	0.80634	NS
hsa-miR-374b-3p	9.45164	1.28166	2.1718	0.590138	0.555098	0.807525	NS
hsa-miR-130b-5p	56.6519	-0.5506	0.933488	-0.589831	0.555304	0.807525	NS
hsa-miR-769-5p	114.801	0.459396	0.782442	0.587131	0.557116	0.809145	NS
hsa-miR-181c-3p	4.99411	-1.66263	2.85705	-0.58194	0.560607	0.812862	NS
hsa-miR-324-3p	128.015	-0.397293	0.683525	-0.581241	0.561078	0.812862	NS
hsa-miR-6859-5p	2.09077	-2.05269	3.54616	-0.578849	0.562691	0.814181	NS
hsa-miR-98-3p	5.2835	1.78168	3.15636	0.564473	0.572432	0.827002	NS
hsa-miR-6850-5p	14.2293	1.0935	1.93996	0.56367	0.572979	0.827002	NS
hsa-miR-505-3p	32.3626	-0.744133	1.32899	-0.559926	0.57553	0.829651	NS
hsa-miR-98-5p	876.522	0.322189	0.577779	0.557633	0.577095	0.830874	NS
hsa-miR-582-5p	3.77273	1.79305	3.23094	0.554963	0.57892	0.831691	NS
hsa-miR-144-3p	581.85	-0.358164	0.645686	-0.554703	0.579098	0.831691	NS
hsa-miR-625-3p	2080.81	0.385243	0.696491	0.553121	0.580181	0.832046	NS
hsa-miR-6805-5p	37.8668	0.554398	1.0039	0.552244	0.580781	0.832046	NS
hsa-miR-378d	5.41281	-1.55006	2.82571	-0.548556	0.58331	0.83459	NS
hsa-miR-125a-3p	45.9014	-0.53673	0.980229	-0.547556	0.583997	0.83459	NS
hsa-miR-34c-5p	5.17732	1.53489	2.83011	0.542343	0.587582	0.83698	NS
hsa-miR-3191-3p	4.63306	-1.79982	3.31872	-0.542324	0.587596	0.83698	NS
hsa-miR-29b-2-5p	15.3777	-0.875209	1.61485	-0.541975	0.587836	0.83698	NS
hsa-miR-186-3p	7.96715	1.34389	2.49017	0.539677	0.58942	0.837866	NS
hsa-miR-20a-5p	2277.15	0.334701	0.620995	0.538975	0.589904	0.837866	NS
hsa-miR-628-5p	31.7517	0.7642	1.42164	0.537547	0.59089	0.838239	NS
hsa-miR-154-5p	8.89008	-1.29894	2.42494	-0.53566	0.592194	0.839062	NS
hsa-miR-6820-3p	2.73699	2.04925	3.83697	0.53408	0.593286	0.839583	NS
hsa-miR-6882-5p	7.16181	1.3654	2.57157	0.530959	0.595447	0.841613	NS
hsa-miR-16-2-3p	11.1829	1.21342	2.29444	0.528854	0.596907	0.842649	NS
hsa-miR-664b-5p	38.2345	0.689023	1.30572	0.527695	0.597711	0.842758	NS
hsa-miR-196a-5p	33.7904	0.579059	1.10184	0.525537	0.59921	0.843845	NS
hsa-miR-1287-5p	109.498	0.386547	0.738311	0.523556	0.600587	0.844722	NS
hsa-miR-4429	3.35568	1.38051	2.64189	0.522545	0.601291	0.844722	NS
hsa-miR-454-3p	1055.39	-0.305161	0.588895	-0.518193	0.604323	0.847955	NS
hsa-miR-551a	14.5236	0.974271	1.8899	0.515515	0.606193	0.84955	NS
novel.115	9.31983	-1.22048	2.3843	-0.511882	0.608734	0.85134	NS
hsa-miR-4532	0.880631	-2.03211	3.97279	-0.511507	0.608996	0.85134	NS
hsa-miR-1976	5.12755	-1.45364	2.84726	-0.510539	0.609674	0.85134	NS
hsa-miR-21-5p	55577	-0.296032	0.582543	-0.508171	0.611333	0.852484	NS
hsa-miR-18b-5p	1.78473	-1.96921	3.88197	-0.507271	0.611964	0.852484	NS
hsa-miR-93-5p	32916.4	0.260044	0.516492	0.503481	0.614626	0.854671	NS
hsa-miR-574-5p	6.33495	0.941582	1.87217	0.502936	0.615009	0.854671	NS
hsa-miR-4725-3p	6.18919	1.52402	3.03659	0.501885	0.615749	0.854674	NS
hsa-miR-2110	164.493	-0.324563	0.64884	-0.500221	0.61692	0.855275	NS
hsa-miR-3679-5p	58.3879	0.425531	0.856588	0.496775	0.619348	0.855486	NS
hsa-miR-10b-5p	5338.81	0.337735	0.682191	0.495074	0.620548	0.855486	NS
hsa-miR-4659a-3p	0.354284	-1.99338	4.03742	-0.493725	0.621501	0.855486	NS
hsa-miR-497-3p	0.354284	-1.99338	4.03742	-0.493725	0.621501	0.855486	NS
hsa-miR-5699-5p	0.354284	-1.99338	4.03742	-0.493725	0.621501	0.855486	NS
hsa-miR-675-5p	0.354284	-1.99338	4.03742	-0.493725	0.621501	0.855486	NS
hsa-miR-361-5p	2123.72	-0.270447	0.551451	-0.490428	0.623831	0.857191	NS
hsa-miR-576-3p	4.92785	1.24696	2.54543	0.48988	0.624219	0.857191	NS
hsa-miR-18a-3p	19.785	-0.62133	1.27625	-0.486841	0.626371	0.859129	NS
hsa-miR-483-5p	4512.59	0.405266	0.835073	0.485306	0.627459	0.859247	NS
hsa-miR-126-3p	136172	0.277822	0.574109	0.483918	0.628444	0.859247	NS
hsa-miR-487b-3p	3.69459	-1.72518	3.56749	-0.483584	0.628681	0.859247	NS
hsa-miR-532-3p	371.339	-0.291967	0.605607	-0.482106	0.629731	0.859668	NS
hsa-miR-29b-1-5p	11.2764	-1.09534	2.27843	-0.480746	0.630697	0.859974	NS
hsa-miR-146a-5p	100116	-0.261308	0.546074	-0.478521	0.63228	0.861119	NS
hsa-miR-598-3p	136.517	-0.343468	0.721157	-0.476273	0.63388	0.862285	NS
hsa-miR-421	216.561	-0.289137	0.611487	-0.472842	0.636326	0.863479	NS
hsa-miR-423-5p	90574.7	-0.278977	0.590753	-0.472241	0.636755	0.863479	NS
hsa-miR-3175	2.30207	-1.79242	3.79824	-0.471907	0.636993	0.863479	NS
novel.228	6.03407	1.26835	2.69784	0.470136	0.638258	0.864183	NS
hsa-miR-222-3p	1190.13	-0.255741	0.545647	-0.468692	0.63929	0.86457	NS
hsa-miR-92a-1-5p	5.80262	1.43965	3.10474	0.463693	0.642867	0.867928	NS
novel.238	23.633	0.661943	1.42928	0.463131	0.643271	0.867928	NS
hsa-miR-362-5p	11.6931	0.785006	1.71009	0.459043	0.646203	0.868548	NS
hsa-miR-424-3p	21.8231	0.814808	1.78262	0.457084	0.647611	0.868548	NS
hsa-miR-10a-5p	4229.75	0.277669	0.607868	0.456793	0.64782	0.868548	NS
hsa-miR-6884-5p	13.2246	-0.765282	1.68036	-0.455426	0.648803	0.868548	NS
hsa-miR-6754-5p	0.344125	1.83515	4.0314	0.455213	0.648956	0.868548	NS
hsa-miR-6833-3p	0.344125	1.83515	4.0314	0.455213	0.648956	0.868548	NS
hsa-miR-503-5p	23.4475	-0.623643	1.37008	-0.455186	0.648975	0.868548	NS
hsa-miR-499a-5p	21.6987	0.797653	1.7718	0.450193	0.652571	0.872353	NS
hsa-miR-6515-3p	8.64004	0.987048	2.19793	0.449081	0.653373	0.872419	NS
hsa-miR-106b-3p	749.378	0.253359	0.568157	0.445932	0.655647	0.872916	NS
hsa-let-7a-3p	17.0273	0.732293	1.64397	0.445442	0.656	0.872916	NS
hsa-miR-15b-3p	178.477	-0.283994	0.637566	-0.445435	0.656005	0.872916	NS
hsa-miR-141-5p	5.8814	1.21095	2.73651	0.442517	0.658115	0.87472	NS
hsa-miR-6741-5p	31.688	0.442671	1.01032	0.438147	0.661279	0.877918	NS
hsa-miR-1273h-3p	23.7927	0.506692	1.16336	0.435542	0.663169	0.87942	NS
hsa-miR-6514-5p	13.9606	-0.818903	1.8947	-0.432208	0.66559	0.880795	NS
hsa-miR-3154	4.25325	-1.16543	2.69857	-0.43187	0.665836	0.880795	NS
hsa-miR-590-3p	75.6008	-0.336809	0.784174	-0.429508	0.667554	0.880795	NS
hsa-miR-652-3p	221.233	-0.317303	0.739041	-0.429344	0.667673	0.880795	NS
hsa-miR-181a-5p	586.808	0.252177	0.587982	0.428886	0.668006	0.880795	NS
hsa-miR-155-5p	2036.96	-0.26306	0.615044	-0.427709	0.668863	0.880923	NS
hsa-miR-365a-3p	26.6879	0.607414	1.4451	0.420326	0.674247	0.886692	NS
hsa-miR-320a	20828.5	-0.251265	0.598812	-0.419606	0.674773	0.886692	NS
hsa-miR-335-5p	1879.41	0.253705	0.608793	0.416734	0.676873	0.887113	NS
hsa-miR-222-5p	0.261937	-1.68413	4.05818	-0.414997	0.678144	0.887113	NS
hsa-miR-6780b-5p	0.261937	-1.68413	4.05818	-0.414997	0.678144	0.887113	NS
hsa-miR-5583-3p	3.3403	-1.5322	3.69441	-0.414736	0.678335	0.887113	NS
hsa-miR-7151-3p	12.0303	0.707483	1.70916	0.413936	0.678921	0.887113	NS
hsa-miR-4747-5p	6.61684	-1.07669	2.62247	-0.410563	0.681393	0.88934	NS
novel.5	19.5104	1.49088	3.66096	0.407237	0.683834	0.891522	NS
hsa-miR-6772-3p	9.93114	-0.872749	2.20058	-0.3966	0.691663	0.900716	NS
hsa-miR-376c-3p	14.0176	-0.754807	1.90934	-0.395323	0.692605	0.90093	NS
hsa-miR-3158-3p	15.8783	0.735196	1.87293	0.392538	0.694661	0.902592	NS
hsa-miR-128-1-5p	11.2893	0.737094	1.90387	0.387156	0.69864	0.905417	NS
hsa-miR-505-5p	134.703	-0.296952	0.76736	-0.386979	0.698772	0.905417	NS
hsa-miR-3913-5p	3.56285	1.23906	3.20642	0.386429	0.699179	0.905417	NS
hsa-miR-101-3p	14947.4	0.210174	0.548768	0.382993	0.701725	0.907462	NS
hsa-miR-1306-3p	3.45109	-1.23889	3.24649	-0.381608	0.702752	0.907462	NS
hsa-miR-664a-3p	20.2094	-0.476597	1.25394	-0.380079	0.703887	0.907462	NS
hsa-miR-145-5p	47.6325	0.354867	0.933675	0.380075	0.70389	0.907462	NS
hsa-miR-146b-5p	1065.82	0.242637	0.641547	0.378206	0.705278	0.908241	NS
hsa-miR-548ad-5p	0.752964	1.49119	3.98848	0.373874	0.708498	0.911375	NS
hsa-miR-133b	0.264825	1.51243	4.06145	0.372386	0.709606	0.911788	NS
hsa-miR-3615	9080.82	-0.196712	0.534978	-0.367701	0.713096	0.915259	NS
hsa-miR-193b-5p	755.587	-0.301096	0.823182	-0.365771	0.714536	0.916092	NS
hsa-miR-485-3p	159.119	-0.645572	1.77892	-0.3629	0.71668	0.916944	NS
hsa-miR-551b-3p	7.59719	0.912445	2.51527	0.362762	0.716783	0.916944	NS
novel.122	18.9368	1.32882	3.70395	0.358758	0.719776	0.917235	NS
hsa-miR-589-5p	220.044	-0.228968	0.640079	-0.357718	0.720554	0.917235	NS
hsa-miR-654-3p	92.6644	-0.288514	0.807608	-0.357245	0.720909	0.917235	NS
hsa-miR-3117-3p	2.37547	1.36343	3.82419	0.356527	0.721446	0.917235	NS
hsa-miR-4798-5p	3.64379	1.27816	3.5882	0.356213	0.721681	0.917235	NS
hsa-miR-6802-5p	4.95374	-1.14815	3.23363	-0.355066	0.72254	0.917235	NS
hsa-miR-32-3p	7.99762	-0.778838	2.19548	-0.354747	0.722779	0.917235	NS
hsa-miR-190b	248.433	-0.226122	0.638769	-0.353997	0.723341	0.917235	NS
hsa-miR-361-3p	2704.8	0.199824	0.569102	0.351121	0.725497	0.917803	NS
hsa-miR-187-3p	6.60826	0.824067	2.34928	0.350775	0.725757	0.917803	NS
hsa-miR-660-5p	6094.46	0.182003	0.5201	0.349938	0.726385	0.917803	NS
hsa-miR-584-5p	12027.1	-0.20191	0.579368	-0.348501	0.727464	0.917803	NS
hsa-miR-1236-5p	6.85671	-1.02366	2.94052	-0.348122	0.727749	0.917803	NS
hsa-miR-5588-5p	9.81109	0.729382	2.10457	0.346571	0.728914	0.918273	NS
hsa-miR-99b-5p	1978.72	-0.22362	0.655777	-0.341001	0.733103	0.922548	NS
hsa-miR-425-3p	220.693	-0.229378	0.679807	-0.337416	0.735803	0.923285	NS
hsa-miR-19a-3p	489.672	-0.203687	0.604357	-0.337031	0.736094	0.923285	NS
hsa-miR-4665-5p	7.4395	-0.849575	2.53064	-0.335716	0.737085	0.923285	NS
hsa-miR-3065-3p	11.7593	0.683527	2.03621	0.335686	0.737108	0.923285	NS
hsa-miR-211-5p	5.09105	0.85926	2.56543	0.334938	0.737672	0.923285	NS
hsa-miR-4440	0.633882	-1.33547	4.01304	-0.332783	0.739298	0.924265	NS
hsa-miR-489-3p	3.32659	1.09303	3.29437	0.331787	0.74005	0.924265	NS
hsa-miR-3176	7.65565	-0.838613	2.54138	-0.329983	0.741413	0.924908	NS
hsa-miR-195-5p	353.977	0.257259	0.782675	0.328692	0.742388	0.924908	NS
hsa-miR-30d-5p	21267.4	-0.172953	0.528452	-0.327282	0.743455	0.924908	NS
hsa-miR-548l	7.97834	0.723048	2.21195	0.326883	0.743757	0.924908	NS
hsa-miR-6779-5p	3.86157	-1.14532	3.51687	-0.325665	0.744678	0.925061	NS
hsa-miR-675-3p	2.8857	-1.22981	3.80178	-0.323483	0.746329	0.92612	NS
hsa-miR-4669	41.9912	1.18669	3.73039	0.318114	0.750399	0.930173	NS
hsa-miR-2277-5p	2.25987	-1.20914	3.82123	-0.316427	0.751678	0.930764	NS
hsa-miR-19b-3p	2158.47	0.175613	0.557047	0.315257	0.752566	0.930869	NS
hsa-miR-375	1114.77	0.246939	0.792117	0.311745	0.755234	0.932836	NS
hsa-miR-22-5p	42.5203	0.285395	0.917534	0.311045	0.755766	0.932836	NS
hsa-miR-223-3p	71071.8	0.190727	0.619432	0.307907	0.758153	0.934581	NS
novel.129	834.931	0.533052	1.73595	0.307067	0.758793	0.934581	NS
hsa-miR-7-5p	832.733	-0.192276	0.628671	-0.305845	0.759723	0.934733	NS
hsa-miR-6807-5p	8.84091	0.659305	2.17153	0.303613	0.761423	0.935066	NS
hsa-miR-3688-3p	20.2364	-0.451109	1.48699	-0.303371	0.761607	0.935066	NS
hsa-miR-324-5p	145.122	-0.206536	0.686128	-0.301017	0.763401	0.936277	NS
hsa-miR-760	126.451	-0.225862	0.755778	-0.298847	0.765057	0.937316	NS
hsa-miR-339-3p	129.208	-0.205612	0.6995	-0.293942	0.768802	0.939402	NS
hsa-miR-29c-5p	35.6903	-0.28823	0.980955	-0.293826	0.768891	0.939402	NS
novel.311	7.70789	-0.843128	2.87333	-0.293433	0.769191	0.939402	NS
novel.39	5.63111	-0.796262	2.76504	-0.287975	0.773366	0.939929	NS
hsa-miR-4526	3.30973	-1.06542	3.70652	-0.287445	0.773771	0.939929	NS
hsa-miR-20b-5p	506.83	0.166331	0.578668	0.287437	0.773777	0.939929	NS
hsa-miR-3200-3p	24.0548	-0.356835	1.24321	-0.287028	0.774091	0.939929	NS
hsa-miR-1260b	46.175	-0.285302	0.99457	-0.28686	0.77422	0.939929	NS
hsa-miR-624-5p	7.07766	-0.738369	2.57712	-0.286509	0.774488	0.939929	NS
hsa-miR-6806-3p	2.1289	-1.08468	3.82397	-0.283654	0.776676	0.941597	NS
hsa-miR-3667-5p	20.0496	0.431357	1.53399	0.281199	0.778558	0.942893	NS
hsa-miR-139-3p	941.616	0.158331	0.566147	0.279664	0.779735	0.942957	NS
novel.198	6.58035	-0.824173	2.97733	-0.276816	0.781922	0.942957	NS
hsa-miR-548o-3p	6.5269	0.72488	2.67594	0.270888	0.786477	0.942957	NS
hsa-miR-3614-5p	33.5183	0.394058	1.45523	0.270788	0.786554	0.942957	NS
hsa-miR-25-3p	50442.5	-0.141319	0.522793	-0.270316	0.786917	0.942957	NS
hsa-miR-151a-5p	4.13478	-0.602347	2.23359	-0.269677	0.787409	0.942957	NS
novel.234	4.8646	-0.867257	3.24394	-0.267347	0.789202	0.942957	NS
hsa-miR-4755-5p	3.18145	1.00126	3.75086	0.266942	0.789514	0.942957	NS
hsa-miR-570-3p	6.99152	0.563855	2.11841	0.266169	0.790109	0.942957	NS
hsa-miR-28-5p	23.5247	0.303717	1.14571	0.265091	0.790939	0.942957	NS
hsa-miR-873-3p	6.33707	-0.711122	2.68413	-0.264936	0.791059	0.942957	NS
hsa-miR-132-3p	61.9885	0.221676	0.837401	0.264719	0.791226	0.942957	NS
hsa-miR-1290	0.177142	-1.06787	4.08047	-0.261703	0.79355	0.942957	NS
hsa-miR-3141	0.177142	-1.06787	4.08047	-0.261703	0.79355	0.942957	NS
hsa-miR-556-3p	0.177142	-1.06787	4.08047	-0.261703	0.79355	0.942957	NS
hsa-miR-6130	0.130968	-1.06787	4.08047	-0.261703	0.79355	0.942957	NS
hsa-miR-376a-3p	51.509	-0.700406	2.69332	-0.260053	0.794823	0.942957	NS
hsa-miR-3192-5p	6.09039	0.789591	3.05336	0.258597	0.795946	0.942957	NS
hsa-miR-4999-5p	8.4634	-0.632907	2.44961	-0.25837	0.796121	0.942957	NS
hsa-miR-629-5p	3753.93	0.163472	0.633602	0.258003	0.796404	0.942957	NS
hsa-miR-7850-5p	10.7425	-0.528731	2.05376	-0.257445	0.796835	0.942957	NS
hsa-miR-548j-5p	95.4083	0.195811	0.761336	0.257193	0.797029	0.942957	NS
hsa-miR-1301-3p	92.0225	-0.221431	0.862226	-0.256813	0.797323	0.942957	NS
hsa-miR-378i	2.09577	0.830908	3.25912	0.254949	0.798763	0.94309	NS
hsa-miR-26b-3p	196.202	-0.182071	0.719688	-0.252985	0.80028	0.94309	NS
hsa-miR-3115	11.5287	-0.570111	2.2664	-0.251549	0.801389	0.94309	NS
hsa-miR-4685-3p	5.41842	-0.636044	2.52875	-0.251525	0.801408	0.94309	NS
hsa-miR-542-3p	17.5659	0.471408	1.87512	0.251401	0.801504	0.94309	NS
hsa-miR-181a-2-3p	260.903	0.1557	0.627081	0.248294	0.803907	0.944958	NS
hsa-miR-181a-3p	113.549	-0.170869	0.702589	-0.243199	0.807851	0.947041	NS
hsa-miR-3150a-3p	20.7333	0.36868	1.51858	0.24278	0.808176	0.947041	NS
hsa-miR-9-5p	51.8348	-0.206153	0.85065	-0.242347	0.808511	0.947041	NS
hsa-miR-29c-3p	6467.24	-0.131832	0.548045	-0.24055	0.809904	0.947041	NS
hsa-miR-320e	2.37326	-0.827214	3.45219	-0.23962	0.810625	0.947041	NS
hsa-miR-4662a-5p	16.6732	0.447136	1.87493	0.238482	0.811508	0.947041	NS
hsa-miR-487a-5p	2.03269	0.911555	3.82748	0.238161	0.811756	0.947041	NS
hsa-miR-106b-5p	104.173	-0.170152	0.716225	-0.237568	0.812217	0.947041	NS
hsa-miR-3909	2.53988	0.895766	3.80752	0.235262	0.814005	0.947603	NS
novel.42	4.32857	0.791474	3.38142	0.234065	0.814934	0.947603	NS
novel.109	29.9432	-0.2531	1.08261	-0.233786	0.815151	0.947603	NS
hsa-miR-3125	2.43193	-0.88614	3.80826	-0.232689	0.816003	0.947643	NS
hsa-miR-340-3p	16.3902	-0.304152	1.31431	-0.231417	0.816991	0.94784	NS
hsa-miR-183-3p	2.24235	0.875276	3.81681	0.229322	0.818619	0.948779	NS
hsa-miR-590-5p	6.4495	0.477639	2.11849	0.225462	0.82162	0.950828	NS
hsa-miR-191-5p	11352.9	-0.140089	0.630447	-0.222206	0.824154	0.950828	NS
hsa-let-7d-3p	2037.43	0.123995	0.560216	0.221334	0.824832	0.950828	NS
novel.172	5.56696	0.693238	3.13647	0.221025	0.825073	0.950828	NS
hsa-miR-1185-1-3p	9.89968	0.519162	2.37471	0.218621	0.826945	0.950828	NS
hsa-miR-30c-5p	688.457	0.153442	0.708463	0.216584	0.828532	0.950828	NS
hsa-miR-1299	2.2809	-0.72685	3.44322	-0.211096	0.832812	0.950828	NS
hsa-miR-548c-5p	0.183797	0.855682	4.08047	0.209702	0.833901	0.950828	NS
hsa-miR-6134	0.132412	0.855682	4.08047	0.209702	0.833901	0.950828	NS
hsa-miR-378f	0.172062	0.855682	4.08047	0.209702	0.833901	0.950828	NS
hsa-miR-4433a-3p	0.172062	0.855682	4.08047	0.209702	0.833901	0.950828	NS
hsa-miR-4739	0.172062	0.855682	4.08047	0.209702	0.833901	0.950828	NS
hsa-miR-514a-3p	0.172062	0.855682	4.08047	0.209702	0.833901	0.950828	NS
hsa-miR-4742-3p	12.7563	-0.481017	2.29469	-0.209622	0.833963	0.950828	NS
hsa-miR-3127-5p	10.5771	-0.425223	2.03406	-0.209051	0.834408	0.950828	NS
hsa-miR-3146	11.1343	0.375693	1.79948	0.208778	0.834622	0.950828	NS
hsa-miR-34c-3p	10.729	0.372812	1.78835	0.208467	0.834864	0.950828	NS
hsa-miR-191-3p	173.662	0.151724	0.729237	0.208059	0.835183	0.950828	NS
hsa-miR-4738-3p	15.7037	0.334418	1.63472	0.204572	0.837906	0.950828	NS
hsa-miR-1255b-5p	11.2143	0.30361	1.4855	0.204382	0.838055	0.950828	NS
hsa-miR-4796-5p	1.4019	-0.786314	3.86656	-0.203363	0.838852	0.950828	NS
hsa-miR-5690	1.4019	-0.786314	3.86656	-0.203363	0.838852	0.950828	NS
novel.131	5.08907	0.651925	3.21389	0.202846	0.839256	0.950828	NS
hsa-miR-504-5p	6.74404	0.59072	2.98095	0.198165	0.842916	0.954042	NS
hsa-miR-6729-5p	3.90967	-0.608069	3.13313	-0.194077	0.846116	0.95673	NS
hsa-miR-616-3p	4.84237	0.566029	2.9353	0.192835	0.847088	0.956896	NS
hsa-let-7f-1-3p	2.2699	-0.72205	3.80396	-0.189815	0.849454	0.958634	NS
hsa-miR-503-3p	1.42982	-0.720926	3.86266	-0.18664	0.851943	0.960508	NS
hsa-miR-500a-3p	276.155	0.114221	0.619058	0.184508	0.853615	0.961227	NS
hsa-miR-548k	7.78347	0.52367	2.85973	0.183119	0.854705	0.961227	NS
hsa-miR-6813-5p	14.9155	0.678394	3.73853	0.18146	0.856006	0.961227	NS
hsa-miR-30c-1-3p	6.51956	0.425071	2.35288	0.18066	0.856634	0.961227	NS
hsa-miR-96-5p	48.7188	-0.185038	1.02491	-0.180541	0.856728	0.961227	NS
hsa-miR-425-5p	5559.93	0.0954039	0.536487	0.177831	0.858856	0.962683	NS
hsa-miR-362-3p	3.0714	0.664912	3.79	0.175438	0.860735	0.963857	NS
hsa-miR-4326	3.51709	0.563926	3.26337	0.172805	0.862805	0.964662	NS
hsa-miR-6803-3p	24.1044	-0.208797	1.21877	-0.171318	0.863974	0.964662	NS
hsa-miR-196b-5p	298.568	0.103252	0.6125	0.168575	0.866131	0.964662	NS
hsa-miR-6741-3p	14.6496	0.287155	1.72159	0.166796	0.86753	0.964662	NS
hsa-miR-31-5p	8.10845	0.415773	2.49559	0.166603	0.867682	0.964662	NS
hsa-miR-579-5p	5.61119	0.518681	3.13265	0.165573	0.868493	0.964662	NS
hsa-miR-6785-5p	1.302	-0.637294	3.8724	-0.164573	0.86928	0.964662	NS
hsa-miR-4717-3p	3.30161	-0.555091	3.37813	-0.164319	0.86948	0.964662	NS
hsa-miR-214-3p	6.99933	-0.480352	2.93886	-0.163448	0.870166	0.964662	NS
hsa-miR-22-3p	4940.12	0.102026	0.624334	0.163416	0.870191	0.964662	NS
hsa-miR-3150b-3p	28.3406	0.276793	1.69933	0.162884	0.87061	0.964662	NS
hsa-miR-4779	3.13268	0.607925	3.78188	0.160747	0.872293	0.965604	NS
hsa-miR-16-1-3p	13.4821	0.309128	1.94023	0.159325	0.873413	0.965921	NS
hsa-miR-107	182.934	0.113372	0.719929	0.157477	0.874869	0.9661	NS
hsa-miR-6787-5p	3.97838	-0.491512	3.13057	-0.157004	0.875242	0.9661	NS
hsa-miR-23b-5p	86.1501	0.119004	0.768958	0.154759	0.877011	0.966913	NS
hsa-miR-887-3p	12.5827	-0.303473	1.97121	-0.153953	0.877647	0.966913	NS
hsa-miR-374a-5p	122.041	0.101843	0.695546	0.146421	0.883589	0.972535	NS
hsa-miR-10b-3p	48.8699	-0.140979	0.971803	-0.14507	0.884656	0.972785	NS
novel.104	42.7999	-0.143702	1.0129	-0.141872	0.887181	0.973782	NS
hsa-miR-4732-3p	9.69043	-0.253351	1.8122	-0.139803	0.888816	0.973782	NS
hsa-miR-6736-5p	2.10031	-0.531976	3.81675	-0.139379	0.889151	0.973782	NS
hsa-miR-552-5p	2.89934	0.527204	3.79237	0.139017	0.889437	0.973782	NS
hsa-miR-3168	5.29772	0.351755	2.54534	0.138196	0.890086	0.973782	NS
hsa-miR-4504	4.78233	0.453593	3.29786	0.137541	0.890603	0.973782	NS
hsa-miR-511-5p	3.32506	-0.504449	3.70343	-0.136211	0.891654	0.974012	NS
hsa-miR-4646-5p	10.3363	0.313405	2.35217	0.133241	0.894003	0.974392	NS
hsa-miR-200c-3p	117.165	0.108099	0.814917	0.132651	0.89447	0.974392	NS
hsa-miR-125a-5p	5495.8	0.0798926	0.602591	0.132582	0.894524	0.974392	NS
hsa-miR-136-5p	6.56599	-0.349951	2.66302	-0.131411	0.89545	0.974485	NS
hsa-miR-576-5p	118.305	-0.0940955	0.729622	-0.128965	0.897385	0.974785	NS
hsa-miR-4800-5p	8.04133	0.28567	2.21559	0.128936	0.897408	0.974785	NS
hsa-miR-2355-5p	4.38109	-0.407291	3.36642	-0.120987	0.903702	0.978418	NS
hsa-miR-136-3p	22.3024	-0.179719	1.49151	-0.120495	0.904091	0.978418	NS
hsa-miR-532-5p	2266.27	-0.0672335	0.559461	-0.120176	0.904344	0.978418	NS
hsa-miR-4746-5p	7.12297	0.350341	2.92493	0.119778	0.904659	0.978418	NS
hsa-miR-664a-5p	98.8106	-0.0954375	0.810142	-0.117803	0.906223	0.978418	NS
hsa-miR-221-3p	4665.48	0.0664476	0.566117	0.117374	0.906563	0.978418	NS
hsa-miR-1247-5p	56.0081	-0.107921	0.920645	-0.117223	0.906683	0.978418	NS
hsa-miR-195-3p	26.0023	0.19734	1.71375	0.115151	0.908325	0.978418	NS
hsa-miR-15a-5p	1846.31	0.0745051	0.65704	0.113395	0.909717	0.978418	NS
hsa-miR-3682-3p	21.2619	0.16083	1.43411	0.112146	0.910707	0.978418	NS
hsa-miR-449a	3.30982	0.415204	3.71028	0.111906	0.910898	0.978418	NS
hsa-miR-128-3p	3678.87	-0.0577102	0.523775	-0.110181	0.912266	0.978418	NS
hsa-miR-7110-3p	1.84511	0.418936	3.82804	0.109439	0.912855	0.978418	NS
hsa-miR-186-5p	1107.72	0.0609211	0.5611	0.108574	0.91354	0.978418	NS
novel.142	11.1948	-0.239799	2.31905	-0.103404	0.917642	0.978418	NS
hsa-miR-377-3p	7.4389	-0.234279	2.27101	-0.10316	0.917836	0.978418	NS
novel.117	4.9559	-0.333585	3.24089	-0.10293	0.918018	0.978418	NS
novel.123	4.9559	-0.333585	3.24089	-0.10293	0.918018	0.978418	NS
novel.200	4.9559	-0.333585	3.24089	-0.10293	0.918018	0.978418	NS
hsa-miR-6877-5p	18.2218	-0.129573	1.26093	-0.10276	0.918154	0.978418	NS
hsa-miR-328-3p	2844.17	-0.0625781	0.611428	-0.102348	0.918481	0.978418	NS
hsa-miR-320d	147.924	-0.0792323	0.788492	-0.100486	0.919959	0.978504	NS
hsa-miR-935	2.76701	-0.379358	3.79392	-0.0999911	0.920351	0.978504	NS
hsa-miR-148a-5p	10.1587	0.234455	2.3669	0.0990561	0.921094	0.978504	NS
hsa-miR-139-5p	164.983	0.0665289	0.704494	0.094435	0.924764	0.979658	NS
hsa-miR-5187-5p	119.076	0.0705874	0.763042	0.0925079	0.926294	0.979658	NS
hsa-miR-6852-5p	124.711	-0.0707069	0.76818	-0.0920448	0.926662	0.979658	NS
novel.94	4.35744	0.303824	3.38473	0.0897631	0.928475	0.979658	NS
hsa-miR-6747-3p	8.20194	-0.225707	2.51562	-0.0897221	0.928508	0.979658	NS
hsa-miR-197-3p	592.035	0.0595628	0.672439	0.0885772	0.929418	0.979658	NS
hsa-miR-3064-5p	29.7735	0.0933217	1.0655	0.0875853	0.930206	0.979658	NS
hsa-miR-6817-3p	2.37187	0.329134	3.80488	0.086503	0.931067	0.979658	NS
hsa-miR-30c-2-3p	21.2853	-0.154625	1.80074	-0.0858679	0.931571	0.979658	NS
hsa-miR-204-3p	12.876	0.190275	2.27134	0.083772	0.933238	0.979658	NS
hsa-miR-3684	4.19554	-0.285583	3.42579	-0.0833627	0.933563	0.979658	NS
hsa-miR-142-3p	54486.6	-0.0536788	0.661948	-0.0810921	0.935369	0.979658	NS
hsa-miR-433-3p	5.42692	0.225347	2.8198	0.079916	0.936304	0.979658	NS
hsa-miR-1307-5p	117.354	-0.0662442	0.835435	-0.079293	0.9368	0.979658	NS
hsa-miR-142-5p	1330.08	0.041739	0.544133	0.0767074	0.938856	0.979658	NS
hsa-miR-423-3p	4129.52	-0.0451202	0.594739	-0.0758657	0.939526	0.979658	NS
hsa-miR-582-3p	35.7732	-0.0880712	1.16602	-0.0755315	0.939792	0.979658	NS
hsa-miR-874-5p	4.40881	0.253994	3.37119	0.0753425	0.939942	0.979658	NS
hsa-miR-3611	3.76734	0.263079	3.53889	0.0743395	0.94074	0.979658	NS
hsa-miR-543	4.45467	0.196159	2.66704	0.0735491	0.941369	0.979658	NS
hsa-miR-200a-5p	4.58843	0.218959	2.99974	0.0729929	0.941812	0.979658	NS
hsa-miR-320c	1686.42	0.0480388	0.658364	0.072967	0.941832	0.979658	NS
hsa-miR-4433b-3p	139.702	0.0587264	0.828907	0.070848	0.943519	0.979658	NS
hsa-miR-625-5p	78.1526	0.0663968	0.940617	0.0705886	0.943725	0.979658	NS
hsa-let-7e-3p	2.27237	-0.268216	3.80811	-0.0704328	0.943849	0.979658	NS
hsa-miR-6734-5p	39.7226	-0.0696978	1.01042	-0.0689792	0.945006	0.979658	NS
hsa-miR-3187-3p	103.461	0.0517046	0.761828	0.0678691	0.94589	0.979658	NS
hsa-miR-5010-5p	12.3524	0.133998	1.99688	0.0671041	0.946499	0.979658	NS
hsa-miR-21-3p	87.7151	-0.0544063	0.813736	-0.0668599	0.946693	0.979658	NS
hsa-miR-676-3p	7.95397	0.143848	2.22801	0.0645635	0.948522	0.980337	NS
novel.120	3.16128	0.240311	3.76003	0.063912	0.94904	0.980337	NS
hsa-miR-28-3p	3265.57	0.0305858	0.572976	0.0533806	0.957429	0.988121	NS
hsa-miR-365b-3p	29.0176	0.0705015	1.43447	0.049148	0.960801	0.99072	NS
hsa-miR-6511b-3p	1.68118	-0.180868	3.83718	-0.0471355	0.962405	0.991491	NS
novel.156	4.24823	-0.155347	3.40333	-0.0456455	0.963593	0.991686	NS
hsa-miR-491-5p	20.1948	0.0545316	1.22834	0.0443945	0.96459	0.991686	NS
hsa-miR-93-3p	81.9047	0.0329424	0.754204	0.0436784	0.965161	0.991686	NS
hsa-miR-3140-3p	30.2219	0.0540924	1.34043	0.0403544	0.967811	0.993016	NS
hsa-miR-1224-5p	31.0314	0.051209	1.34505	0.0380721	0.96963	0.993016	NS
hsa-miR-103a-3p	19677.6	0.019557	0.52834	0.037016	0.970472	0.993016	NS
hsa-miR-3613-5p	246.297	-0.0299807	0.818695	-0.0366201	0.970788	0.993016	NS
hsa-miR-4755-3p	5.32349	-0.111032	3.17145	-0.0350098	0.972072	0.993016	NS
hsa-miR-3940-3p	7.41347	0.0898252	2.61445	0.0343572	0.972592	0.993016	NS
hsa-miR-1296-5p	37.7142	0.0465826	1.37746	0.0338178	0.973022	0.993016	NS
hsa-miR-193b-3p	8.17089	-0.0847664	2.5336	-0.0334569	0.97331	0.993016	NS
hsa-miR-889-3p	63.1464	0.0359754	1.21948	0.0295006	0.976465	0.994399	NS
hsa-miR-1271-5p	14.2784	-0.0470596	1.65315	-0.0284666	0.97729	0.994399	NS
hsa-miR-6503-3p	18.2241	-0.0434446	1.59006	-0.0273226	0.978202	0.994399	NS
hsa-miR-382-3p	26.6163	0.0299184	1.11163	0.0269139	0.978528	0.994399	NS
hsa-miR-4503	3.54056	0.0926457	3.61669	0.0256162	0.979563	0.994399	NS
hsa-let-7i-5p	128709	-0.0135109	0.533975	-0.0253026	0.979814	0.994399	NS
hsa-miR-1270	30.8464	0.0245668	1.04652	0.0234747	0.981272	0.994515	NS
hsa-miR-363-3p	687.284	0.0123138	0.558397	0.0220521	0.982406	0.994515	NS
hsa-miR-6866-5p	1.79055	-0.082956	3.82851	-0.0216679	0.982713	0.994515	NS
hsa-miR-6754-3p	1.82706	0.077386	3.82794	0.0202161	0.983871	0.994515	NS
novel.138	19.4642	0.0349944	1.79447	0.0195012	0.984441	0.994515	NS
hsa-miR-642a-3p	44.4097	0.0206624	1.10463	0.0187052	0.985076	0.994515	NS
hsa-miR-25-5p	136.533	-0.0113301	0.747147	-0.0151645	0.987901	0.996499	NS
hsa-miR-7976	44.2633	-0.0181996	1.30234	-0.0139746	0.98885	0.996589	NS
hsa-miR-4783-3p	1.04761	-0.0491826	3.90217	-0.0126039	0.989944	0.996824	NS
hsa-miR-6842-3p	60.0827	0.00898034	0.90498	0.00992325	0.992083	0.998087	NS
hsa-miR-193a-5p	2629.2	-0.0055806	0.656342	-0.00850258	0.993216	0.998087	NS
hsa-let-7f-5p	139849	-0.00420193	0.539069	-0.0077948	0.993781	0.998087	NS
hsa-miR-132-5p	3.51897	-0.0148523	3.24721	-0.00457387	0.996351	0.998661	NS
hsa-miR-335-3p	28.5307	0.00560752	1.30255	0.00430502	0.996565	0.998661	NS
hsa-miR-6514-3p	3.12386	-0.0145288	3.78561	-0.0038379	0.996938	0.998661	NS
hsa-miR-885-3p	275.649	0.00188167	1.58885	0.00118429	0.999055	0.999086	NS
hsa-miR-769-3p	6.98256	0.00302352	2.63944	0.00114552	0.999086	0.999086	NS
