# Supplementary material for: MicroRNA signatures in plasma and plasma exosome during window of implantation for implantation failure following in-vitro fertilization and embryo transfer
Source: Reprod Biol Endocrinol. 2021 Dec 7;19:180. doi: 10.1186/s12958-021-00855-5 (PMC8650536; doi:10.1186/s12958-021-00855-5)
Supplement: Supplementary file 4 — Additional file 4: Supplementary Table 3. KEGG pathway enrichment analysis of target genes of the 12 known differently expressed miRNAs. [file 12958_2021_855_MOESM4_ESM.xlsx]

## Sheet: KEGGenrichment
GO Category	p-value	#genes	#miRNAs
ion binding	6.58926e-71	1486	12
enzyme binding	1.91505e-45	419	12
molecular_function	3.93416e-43	3879	12
RNA binding	3.94378e-39	564	12
protein binding transcription factor activity	4.89983e-21	156	11
cytoskeletal protein binding	2.50187e-18	225	12
nucleic acid binding transcription factor activity	8.65233e-16	258	12
poly(A) RNA binding	4.7482e-14	459	12
enzyme regulator activity	3.82019e-10	211	11
translation factor activity, nucleic acid binding	1.46981e-06	43	11
small conjugating protein binding	0.0193979	27	10
transmembrane receptor protein tyrosine phosphatase activity	0.0237457	11	8
histone demethylase activity (H4-K20 specific)	0.0380659	8	3
