# Supplementary material for: MicroRNA signatures in plasma and plasma exosome during window of implantation for implantation failure following in-vitro fertilization and embryo transfer
Source: Reprod Biol Endocrinol. 2021 Dec 7;19:180. doi: 10.1186/s12958-021-00855-5 (PMC8650536; doi:10.1186/s12958-021-00855-5)
Supplement: Supplementary file 5 — Additional file 5: Supplementary Table 4. Result of hub genes in pink module. [file 12958_2021_855_MOESM5_ESM.xlsx]

## Sheet: hubgene_IF_pink
miRNA_id	p.Weighted	q.Weighted	cor.Weighted	Z.Weighted	p.Standard	q.Standard	cor.Standard	Z.Standard
hsa-miR-874-3p	0.000342427	0.128239	-0.859197	-5.31037	0.0179556	0.693333	-0.66643	-2.82662
hsa-miR-150-3p	0.000578301	0.144383	-0.842727	-4.95027	0.0137419	0.693333	-0.686161	-2.9828
hsa-miR-150-5p	0.00107887	0.177685	-0.820416	-4.53749	0.068551	0.693333	-0.542251	-2.04084
hsa-miR-342-3p	0.0013828	0.177685	-0.810613	-4.3775	0.0489572	0.693333	-0.578124	-2.24057
hsa-miR-342-5p	0.00143446	0.177685	-0.809116	-4.35405	0.0227886	0.693333	-0.647619	-2.68772
hsa-miR-146b-3p	0.00219491	0.205498	-0.790789	-4.08551	0.0542741	0.693333	-0.567522	-2.17969
hsa-miR-6731-5p	0.00248736	0.207004	-0.785042	-4.00767	0.0998921	0.693333	-0.497401	-1.81312
hsa-miR-30d-5p	0.00288105	0.21293	-0.778071	-3.91685	0.0760903	0.693333	-0.530356	-1.97828
hsa-miR-5001-3p	0.00312715	0.21293	-0.774074	-3.86646	0.0392433	0.693333	-0.599805	-2.37051
hsa-miR-124-3p	0.00727424	0.302689	-0.727942	-3.35739	0.158933	0.693333	-0.433728	-1.5222
hsa-miR-148b-3p	0.0119238	0.372122	0.696082	3.0659	0.0597819	0.693333	0.557281	2.1224
hsa-miR-1915-3p	0.0179965	0.449561	-0.666257	-2.8253	0.365686	0.693753	-0.287037	-0.947566
hsa-miR-3074-5p	0.0230241	0.449561	-0.646779	-2.68173	0.301565	0.693333	-0.325693	-1.08932
hsa-miR-361-3p	0.0284689	0.449561	-0.628916	-2.55804	0.200995	0.693333	-0.397258	-1.36889
hsa-miR-4804-3p	0.0227973	0.449561	-0.647587	-2.6875	0.327907	0.693333	-0.309319	-1.02859
hsa-miR-5196-3p	0.0238228	0.449561	-0.64398	-2.66187	0.143626	0.693333	-0.448508	-1.58687
hsa-miR-6754-3p	0.0294105	0.449561	-0.626083	-2.53906	0.280311	0.693333	-0.339496	-1.14137
hsa-miR-7855-5p	0.0188011	0.449561	-0.662892	-2.7998	0.196298	0.693333	-0.401079	-1.38457
hsa-miR-31-5p	0.031214	0.450337	-0.620835	-2.50434	0.279066	0.693333	-0.340323	-1.14451
hsa-miR-769-3p	0.0317416	0.450337	-0.619341	-2.49456	0.082205	0.693333	-0.521289	-1.93168
hsa-miR-874-5p	0.0366095	0.454342	-0.606333	-2.41118	0.329979	0.693333	-0.308062	-1.02398
hsa-miR-6511b-3p	0.0398401	0.458083	-0.59837	-2.36166	0.378632	0.695833	-0.279685	-0.921205
hsa-miR-7-1-3p	0.0431337	0.478134	-0.59071	-2.31507	0.211844	0.693333	-0.388635	-1.33382
hsa-miR-2116-3p	0.0510693	0.532501	-0.57382	-2.21565	0.583072	0.725759	-0.176553	-0.567221
hsa-miR-337-3p	0.0544619	0.53414	-0.567162	-2.17764	0.213821	0.693333	-0.387092	-1.32759
hsa-miR-146b-5p	0.0691957	0.569534	-0.5412	-2.03524	0.308297	0.693333	-0.321435	-1.07343
hsa-miR-100-5p	0.0992218	0.683484	-0.498252	-1.81725	0.497956	0.70723	-0.217079	-0.703232
hsa-miR-4775	0.0996622	0.683484	-0.497693	-1.81453	0.384286	0.695833	-0.276515	-0.909893
novel.267	0.104132	0.683803	-0.492106	-1.78761	0.621348	0.725759	-0.159115	-0.50966
hsa-miR-200b-3p	0.117911	0.70652	-0.475825	-1.71077	0.179194	0.693333	-0.415493	-1.44449
hsa-miR-3614-5p	0.136649	0.775379	-0.455583	-1.61839	0.293806	0.693333	-0.330666	-1.10798
hsa-miR-155-5p	0.157993	0.842977	-0.434609	-1.52601	0.232831	0.693333	-0.372684	-1.27002
hsa-miR-186-5p	0.161944	0.842977	-0.430929	-1.51013	0.30159	0.693333	-0.325676	-1.08926
hsa-miR-9-5p	0.184947	0.887982	-0.410553	-1.42381	0.467022	0.70723	-0.232547	-0.756108
hsa-miR-4717-3p	0.19153	0.913732	-0.405016	-1.40081	0.357586	0.693333	-0.291707	-0.964403
hsa-miR-3679-5p	0.200561	0.915975	0.397609	1.37033	0.436743	0.70723	0.248159	0.810088
hsa-miR-181a-2-3p	0.239793	0.973612	-0.367584	-1.24991	0.496441	0.70723	-0.217826	-0.705774
hsa-miR-4526	0.245982	0.973612	-0.363123	-1.23242	0.28585	0.693333	-0.335844	-1.12752
hsa-miR-532-5p	0.22649	0.973612	-0.377409	-1.28878	0.315721	0.693333	-0.316799	-1.05621
hsa-let-7b-3p	0.691167	0.994331	-0.128266	-0.408992	0.557844	0.724428	-0.188292	-0.606274
hsa-miR-1271-5p	0.662475	0.994331	-0.14081	-0.44976	0.685313	0.725759	-0.130812	-0.417248
hsa-miR-133a-3p	0.967886	0.994331	0.0130524	0.0412788	0.908796	0.768457	-0.0371289	-0.117493
hsa-miR-181a-3p	0.640394	0.994331	-0.150587	-0.48169	0.547817	0.724428	-0.193016	-0.622068
hsa-miR-2277-5p	0.389699	0.994331	-0.273502	-0.899173	0.554581	0.724428	-0.189825	-0.611396
hsa-miR-3157-5p	0.570504	0.994331	-0.182375	-0.586557	0.310635	0.693333	-0.319968	-1.06797
hsa-miR-34c-3p	0.60159	0.994331	-0.168064	-0.539135	0.601502	0.725759	-0.168104	-0.539267
hsa-miR-375	0.310839	0.994331	-0.319841	-1.0675	0.47617	0.70723	-0.227925	-0.740248
hsa-miR-502-3p	0.390535	0.994331	-0.273039	-0.897527	0.284537	0.693333	-0.336705	-1.13078
hsa-miR-504-5p	0.604851	0.994331	-0.16658	-0.534236	0.609932	0.725759	-0.164273	-0.52663
hsa-miR-548j-5p	0.609343	0.994331	-0.16454	-0.52751	0.760218	0.742457	-0.0987064	-0.313669
hsa-miR-584-5p	0.511048	0.994331	0.210663	0.681469	0.719141	0.731191	0.116193	0.369941
hsa-miR-6734-5p	0.920711	0.994331	0.0322639	0.102081	0.644987	0.725759	-0.148543	-0.475005
hsa-miR-676-3p	0.692698	0.994331	-0.127602	-0.406838	0.374441	0.695833	-0.28205	-0.929666
hsa-miR-6855-3p	0.444477	0.994331	-0.244123	-0.796072	0.506719	0.70723	-0.212776	-0.688626
hsa-miR-7155-3p	0.583344	0.994331	-0.176428	-0.566804	0.333906	0.693333	-0.305692	-1.01528
